# Supplementary material for: Cancer astrocytes have a more conserved molecular status in long recurrence free survival (RFS) IDH1 wild-type glioblastoma patients: new emerging cancer players
Source: Oncotarget. 2018 May 8;9(35):24014–27. doi: 10.18632/oncotarget.25265 (PMC5963624; doi:10.18632/oncotarget.25265)
Supplement: Supplementary file 2 [file oncotarget-09-24014-s002.xls]

## Sheet: Supplementary table S1.txt
test_id	gene_id	gene	locus	sample_1	sample_2	status	value_1	value_2	log2(fold_change)	test_stat	p_value	q_value	significant	differenze
XLOC_012258	XLOC_012258	2001-01-01	chr2:17935176-17966632	Medium	Long	OK	1.69343	0.162057	-3.38538	-1.02015	0.2532	0.513553	no	1.53137
XLOC_012258	XLOC_012258	2001-01-01	chr2:17935176-17966632	Short	Medium	OK	0.537449	1.69343	1.65575	0.461172	0.3369	0.56244	no	1.15598
XLOC_012258	XLOC_012258	2001-01-01	chr2:17935176-17966632	Short	Long	NOTEST	0.537449	0.162057	-1.72963	0	1	1	no	0.375392
XLOC_000287	XLOC_000287	2001-08-01	chr1:36348809-36389899	Short	Long	OK	5.76759	0.661228	-3.12475	-0.681658	0.03685	0.26161	no	5.10636
XLOC_000287	XLOC_000287	2001-08-01	chr1:36348809-36389899	Short	Medium	OK	5.76759	1.38864	-2.05429	-0.504139	0.3276	0.555261	no	4.37895
XLOC_000287	XLOC_000287	2001-08-01	chr1:36348809-36389899	Medium	Long	OK	1.38864	0.661228	-1.07046	-0.321477	0.61305	0.755684	no	0.727412
XLOC_022601	XLOC_022601	2002-08-01	chr8:141541263-141645646	Medium	Long	OK	1.15854	80.3552	6.11601	1.38115	0.1317	0.419163	no	79.1967
XLOC_022601	XLOC_022601	2002-08-01	chr8:141541263-141645646	Short	Long	OK	1.17051	80.3552	6.10119	1.35306	0.0348	0.25578	no	79.1847
XLOC_022601	XLOC_022601	2002-08-01	chr8:141541263-141645646	Short	Medium	OK	1.17051	1.15854	-0.0148227	-0.00623506	0.9927	0.994653	no	0.01197
XLOC_000288	XLOC_000288	2003-08-01	chr1:36396682-36522063	Short	Long	OK	0.784946	42.4613	5.75741	1.39003	0.00085	0.0768646	no	41.6764
XLOC_000288	XLOC_000288	2003-08-01	chr1:36396682-36522063	Medium	Long	OK	3.91943	42.4613	3.43743	0.717809	0.04025	0.270214	no	38.5419
XLOC_000288	XLOC_000288	2003-08-01	chr1:36396682-36522063	Short	Medium	OK	0.784946	3.91943	2.31998	0.743406	0.09185	0.367056	no	3.13448
XLOC_000286	XLOC_000286	2004-08-01	chr1:36273827-36323490	Short	Medium	OK	1.01478	2.03344	1.00275	0.391162	0.72155	0.826423	no	1.01866
XLOC_000286	XLOC_000286	2004-08-01	chr1:36273827-36323490	Medium	Long	OK	2.03344	1.06899	-0.927671	-0.34373	0.7212	0.826194	no	0.96445
XLOC_000286	XLOC_000286	2004-08-01	chr1:36273827-36323490	Short	Long	OK	1.01478	1.06899	0.0750819	0.0292574	0.9562	0.972777	no	0.05421
XLOC_012201	XLOC_012201	A1BG	chr19:58858171-58874214	Short	Long	NOTEST	0.115907	0.0367131	-1.6586	0	1	1	no	0.0791939
XLOC_012201	XLOC_012201	A1BG	chr19:58858171-58874214	Medium	Long	NOTEST	0.0952585	0.0367131	-1.37555	0	1	1	no	0.0585454
XLOC_012201	XLOC_012201	A1BG	chr19:58858171-58874214	Short	Medium	NOTEST	0.115907	0.0952585	-0.283049	0	1	1	no	0.0206485
XLOC_011437	XLOC_011437	A1BG-AS1	chr19:58858171-58874214	Short	Long	OK	0.254184	2.90825	3.5162	0.971449	0.1481	0.434506	no	2.65407
XLOC_011437	XLOC_011437	A1BG-AS1	chr19:58858171-58874214	Medium	Long	OK	0.269376	2.90825	3.43246	0.82937	0.21	0.490015	no	2.63887
XLOC_011437	XLOC_011437	A1BG-AS1	chr19:58858171-58874214	Short	Medium	NOTEST	0.254184	0.269376	0.0837458	0	1	1	no	0.015192
XLOC_002983	XLOC_002983	A1CF	chr10:52559168-52645435	Short	Medium	NOTEST	0.0561392	0.0410193	-0.452705	0	1	1	no	0.0151199
XLOC_002983	XLOC_002983	A1CF	chr10:52559168-52645435	Medium	Long	NOTEST	0.0410193	0.0547828	0.417419	0	1	1	no	0.0137635
XLOC_002983	XLOC_002983	A1CF	chr10:52559168-52645435	Short	Long	NOTEST	0.0561392	0.0547828	-0.0352861	0	1	1	no	0.0013564
XLOC_005343	XLOC_005343	A2M	chr12:9217772-9268558	Medium	Long	OK	7.45935	119.587	4.00286	1.04275	0.09845	0.375998	no	112.128
XLOC_005343	XLOC_005343	A2M	chr12:9217772-9268558	Short	Long	OK	17.0631	119.587	2.80911	0.633362	0.05065	0.293893	no	102.524
XLOC_005343	XLOC_005343	A2M	chr12:9217772-9268558	Short	Medium	OK	17.0631	7.45935	-1.19376	-0.303661	0.45185	0.646558	no	9.60375
XLOC_004775	XLOC_004775	A2M-AS1	chr12:9217772-9268558	Short	Long	OK	1.38221	0.0238495	-5.85687	-0.0307823	0.19835	0.481643	no	1.35836
XLOC_004775	XLOC_004775	A2M-AS1	chr12:9217772-9268558	Short	Medium	OK	1.38221	0.322918	-2.09774	-0.0901121	0.42235	0.626502	no	1.05929
XLOC_004775	XLOC_004775	A2M-AS1	chr12:9217772-9268558	Medium	Long	NOTEST	0.322918	0.0238495	-3.75914	0	1	1	no	0.299069
XLOC_004772	XLOC_004772	A2ML1	chr12:8975149-9029381	Short	Medium	NOTEST	0.123543	0.852569	2.78681	0	1	1	no	0.729026
XLOC_004772	XLOC_004772	A2ML1	chr12:8975149-9029381	Medium	Long	NOTEST	0.852569	0.16115	-2.40342	0	1	1	no	0.691419
XLOC_004772	XLOC_004772	A2ML1	chr12:8975149-9029381	Short	Long	NOTEST	0.123543	0.16115	0.383392	0	1	1	no	0.037607
XLOC_005345	XLOC_005345	A2MP1	chr12:9381128-9386803	Short	Medium	NOTEST	0.699014	0.0606863	-3.52588	0	1	1	no	0.638328
XLOC_005345	XLOC_005345	A2MP1	chr12:9381128-9386803	Short	Long	NOTEST	0.699014	0.212376	-1.7187	0	1	1	no	0.486638
XLOC_005345	XLOC_005345	A2MP1	chr12:9381128-9386803	Medium	Long	NOTEST	0.0606863	0.212376	1.80718	0	1	1	no	0.15169
XLOC_001445	XLOC_001445	A3GALT2	chr1:33772366-33786699	Short	Long	NOTEST	0.174615	0	#NAME?	0	1	1	no	0.174615
XLOC_001445	XLOC_001445	A3GALT2	chr1:33772366-33786699	Short	Medium	NOTEST	0.174615	0.0573575	-1.60612	0	1	1	no	0.117258
XLOC_001445	XLOC_001445	A3GALT2	chr1:33772366-33786699	Medium	Long	NOTEST	0.0573575	0	#NAME?	0	1	1	no	0.0573575
XLOC_015096	XLOC_015096	A4GALT	chr22:43088126-43116876	Short	Medium	NOTEST	0.0309058	0.162512	2.3946	0	1	1	no	0.131606
XLOC_015096	XLOC_015096	A4GALT	chr22:43088126-43116876	Short	Long	NOTEST	0.0309058	0.104043	1.75123	0	1	1	no	0.0731372
XLOC_015096	XLOC_015096	A4GALT	chr22:43088126-43116876	Medium	Long	NOTEST	0.162512	0.104043	-0.643371	0	1	1	no	0.058469
XLOC_016211	XLOC_016211	A4GNT	chr3:137842559-137851229	Short	Long	NOTEST	0.174265	0.0210162	-3.05171	0	1	1	no	0.153249
XLOC_016211	XLOC_016211	A4GNT	chr3:137842559-137851229	Medium	Long	NOTEST	0.144171	0.0210162	-2.77821	0	1	1	no	0.123155
XLOC_016211	XLOC_016211	A4GNT	chr3:137842559-137851229	Short	Medium	NOTEST	0.174265	0.144171	-0.273505	0	1	1	no	0.030094
XLOC_009779	XLOC_009779	AA06	chr17:31340105-32483825	Short	Medium	NOTEST	0.128143	0	#NAME?	0	1	1	no	0.128143
XLOC_009779	XLOC_009779	AA06	chr17:31340105-32483825	Short	Long	NOTEST	0.128143	0	#NAME?	0	1	1	no	0.128143
XLOC_009779	XLOC_009779	AA06	chr17:31340105-32483825	Medium	Long	NOTEST	0	0	0	0	1	1	no	0
XLOC_005556	XLOC_005556	AAAS	chr12:53701239-53715412	Short	Medium	OK	0.521246	13.1039	4.65188	1.31008	0.00525	0.131337	no	12.5827
XLOC_005556	XLOC_005556	AAAS	chr12:53701239-53715412	Medium	Long	OK	13.1039	1.2803	-3.35544	-0.844932	0.1206	0.406094	no	11.8236
XLOC_005556	XLOC_005556	AAAS	chr12:53701239-53715412	Short	Long	OK	0.521246	1.2803	1.29644	0.49967	0.31005	0.542547	no	0.759054
XLOC_005243	XLOC_005243	AACS	chr12:125549924-125627871	Medium	Long	NOTEST	0.171095	0.361005	1.07722	0	1	1	no	0.18991
XLOC_005243	XLOC_005243	AACS	chr12:125549924-125627871	Short	Long	NOTEST	0.223245	0.361005	0.693392	0	1	1	no	0.13776
XLOC_005243	XLOC_005243	AACS	chr12:125549924-125627871	Short	Medium	NOTEST	0.223245	0.171095	-0.38383	0	1	1	no	0.05215
XLOC_018323	XLOC_018323	AACSP1	chr5:178191863-178203277	Short	Medium	NOTEST	0.197689	0.0358284	-2.46406	0	1	1	no	0.161861
XLOC_018323	XLOC_018323	AACSP1	chr5:178191863-178203277	Short	Long	NOTEST	0.197689	0.0611829	-1.69204	0	1	1	no	0.136506
XLOC_018323	XLOC_018323	AACSP1	chr5:178191863-178203277	Medium	Long	NOTEST	0.0358284	0.0611829	0.772024	0	1	1	no	0.0253545
XLOC_015638	XLOC_015638	AADAC	chr3:151347319-151546276	Short	Long	NOTEST	0.14977	0.0102227	-3.8729	0	1	1	no	0.139547
XLOC_015638	XLOC_015638	AADAC	chr3:151347319-151546276	Short	Medium	NOTEST	0.14977	0.0564541	-1.4076	0	1	1	no	0.0933159
XLOC_015638	XLOC_015638	AADAC	chr3:151347319-151546276	Medium	Long	NOTEST	0.0564541	0.0102227	-2.4653	0	1	1	no	0.0462314
XLOC_015636	XLOC_015636	AADACL2	chr3:151347319-151546276	Short	Long	NOTEST	0.0868542	0.0221127	-1.97372	0	1	1	no	0.0647415
XLOC_015636	XLOC_015636	AADACL2	chr3:151347319-151546276	Short	Medium	NOTEST	0.0868542	0.0452562	-0.940479	0	1	1	no	0.041598
XLOC_015636	XLOC_015636	AADACL2	chr3:151347319-151546276	Medium	Long	NOTEST	0.0452562	0.0221127	-1.03324	0	1	1	no	0.0231435
XLOC_000101	XLOC_000101	AADACL3	chr1:12776117-12788726	Short	Medium	OK	3.96643	0.360901	-3.45817	-0.883252	0.0235	0.222668	no	3.60553
XLOC_000101	XLOC_000101	AADACL3	chr1:12776117-12788726	Short	Long	OK	3.96643	0.820675	-2.27296	-0.540153	0.1274	0.414282	no	3.14575
XLOC_000101	XLOC_000101	AADACL3	chr1:12776117-12788726	Medium	Long	NOTEST	0.360901	0.820675	1.18521	0	1	1	no	0.459774
XLOC_000100	XLOC_000100	AADACL4	chr1:12704565-12727097	Short	Long	NOTEST	0.0225804	0.201569	3.15813	0	1	1	no	0.178989
XLOC_000100	XLOC_000100	AADACL4	chr1:12704565-12727097	Medium	Long	NOTEST	0.0698843	0.201569	1.52823	0	1	1	no	0.131685
XLOC_000100	XLOC_000100	AADACL4	chr1:12704565-12727097	Short	Medium	NOTEST	0.0225804	0.0698843	1.6299	0	1	1	no	0.0473039
XLOC_017254	XLOC_017254	AADAT	chr4:170981372-171011538	Medium	Long	NOTEST	0.304431	0.186749	-0.705016	0	1	1	no	0.117682
XLOC_017254	XLOC_017254	AADAT	chr4:170981372-171011538	Short	Medium	NOTEST	0.236221	0.304431	0.36598	0	1	1	no	0.06821
XLOC_017254	XLOC_017254	AADAT	chr4:170981372-171011538	Short	Long	NOTEST	0.236221	0.186749	-0.339036	0	1	1	no	0.049472
XLOC_023367	XLOC_023367	AAED1	chr9:99403532-99417599	Short	Medium	NOTEST	0.0818429	0.528085	2.68984	0	1	1	no	0.446242
XLOC_023367	XLOC_023367	AAED1	chr9:99403532-99417599	Medium	Long	NOTEST	0.528085	0.179457	-1.55713	0	1	1	no	0.348628
XLOC_023367	XLOC_023367	AAED1	chr9:99403532-99417599	Short	Long	NOTEST	0.0818429	0.179457	1.13271	0	1	1	no	0.0976141
XLOC_007782	XLOC_007782	AAGAB	chr15:67493012-67819641	Short	Medium	OK	0.858725	79.107	6.52547	0.0228283	0.0863	0.359596	no	78.2483
XLOC_007782	XLOC_007782	AAGAB	chr15:67493012-67819641	Medium	Long	OK	79.107	3.16284	-4.64451	-0.97363	0.0466	0.284456	no	75.9442
XLOC_007782	XLOC_007782	AAGAB	chr15:67493012-67819641	Short	Long	OK	0.858725	3.16284	1.88095	0.00658044	0.3554	0.575699	no	2.30411
XLOC_013166	XLOC_013166	AAK1	chr2:69685126-69870977	Short	Long	OK	1.09005	49.068	5.49232	1.41963	0.02215	0.217769	no	47.9779
XLOC_013166	XLOC_013166	AAK1	chr2:69685126-69870977	Medium	Long	OK	2.02389	49.068	4.59958	1.19152	0.0832	0.355404	no	47.0441
XLOC_013166	XLOC_013166	AAK1	chr2:69685126-69870977	Short	Medium	OK	1.09005	2.02389	0.892746	0.275471	0.6229	0.762346	no	0.93384
XLOC_003782	XLOC_003782	AAMDC	chr11:77532207-77583398	Short	Medium	NOTEST	1.06036	0.155308	-2.77136	0	1	1	no	0.905052
XLOC_003782	XLOC_003782	AAMDC	chr11:77532207-77583398	Medium	Long	NOTEST	0.155308	0.662066	2.09185	0	1	1	no	0.506758
XLOC_003782	XLOC_003782	AAMDC	chr11:77532207-77583398	Short	Long	NOTEST	1.06036	0.662066	-0.679513	0	1	1	no	0.398294
XLOC_013572	XLOC_013572	AAMP	chr2:219128851-219134893	Medium	Long	OK	0.275736	1155.17	12.0325	3.47371	0.0054	0.133177	no	1154.89
XLOC_013572	XLOC_013572	AAMP	chr2:219128851-219134893	Short	Long	OK	2.3031	1155.17	8.97031	2.29311	0.0182	0.204337	no	1152.87
XLOC_013572	XLOC_013572	AAMP	chr2:219128851-219134893	Short	Medium	OK	2.3031	0.275736	-3.06222	-1.14759	0.09435	0.370492	no	2.02736
XLOC_009462	XLOC_009462	AANAT	chr17:74449432-74466199	Short	Medium	OK	1.01726	0.219528	-2.21222	-0.615604	0.11095	0.393102	no	0.797732
XLOC_009462	XLOC_009462	AANAT	chr17:74449432-74466199	Short	Long	OK	1.01726	0.346457	-1.55395	-0.404401	0.3206	0.549645	no	0.670803
XLOC_009462	XLOC_009462	AANAT	chr17:74449432-74466199	Medium	Long	NOTEST	0.219528	0.346457	0.65827	0	1	1	no	0.126929
XLOC_013848	XLOC_013848	AAR2	chr20:34824338-34844863	Medium	Long	OK	0.927469	27.8787	4.90972	1.13667	0.21145	0.490837	no	26.9512
XLOC_013848	XLOC_013848	AAR2	chr20:34824338-34844863	Short	Medium	OK	24.9546	0.927469	-4.74986	-0.877007	0.19075	0.475607	no	24.0271
XLOC_013848	XLOC_013848	AAR2	chr20:34824338-34844863	Short	Long	OK	24.9546	27.8787	0.159861	0.0243446	0.8901	0.932319	no	2.9241
XLOC_022112	XLOC_022112	AARD	chr8:117950463-117956239	Short	Medium	NOTEST	0.400155	0.0859355	-2.21923	0	1	1	no	0.314219
XLOC_022112	XLOC_022112	AARD	chr8:117950463-117956239	Short	Long	NOTEST	0.400155	0.172058	-1.21766	0	1	1	no	0.228097
XLOC_022112	XLOC_022112	AARD	chr8:117950463-117956239	Medium	Long	NOTEST	0.0859355	0.172058	1.00157	0	1	1	no	0.0861225
XLOC_008802	XLOC_008802	AARS	chr16:70286296-70323412	Medium	Long	OK	1.08988	32.1381	4.88204	1.10118	0.12255	0.408298	no	31.0482
XLOC_008802	XLOC_008802	AARS	chr16:70286296-70323412	Short	Long	OK	4.16479	32.1381	2.94797	0.621572	0.0481	0.288452	no	27.9733
XLOC_008802	XLOC_008802	AARS	chr16:70286296-70323412	Short	Medium	OK	4.16479	1.08988	-1.93407	-0.588639	0.33645	0.56217	no	3.07491
XLOC_019247	XLOC_019247	AARS2	chr6:44266462-44281063	Medium	Long	OK	0.305563	81.1841	8.05358	1.87593	0.0012	0.0857806	no	80.8785
XLOC_019247	XLOC_019247	AARS2	chr6:44266462-44281063	Short	Long	OK	0.535645	81.1841	7.24378	1.5781	0.0324	0.248571	no	80.6485
XLOC_019247	XLOC_019247	AARS2	chr6:44266462-44281063	Short	Medium	NOTEST	0.535645	0.305563	-0.809807	0	1	1	no	0.230082
XLOC_009926	XLOC_009926	AARSD1,PTGES3L,PTGES3L-AARSD1	chr17:41102542-41132545	Short	Long	OK	0.65703	2.54384	1.95298	0.72148	0.13285	0.420317	no	1.88681
XLOC_009926	XLOC_009926	AARSD1,PTGES3L,PTGES3L-AARSD1	chr17:41102542-41132545	Medium	Long	OK	1.03934	2.54384	1.29133	0.502305	0.3103	0.542726	no	1.5045
XLOC_009926	XLOC_009926	AARSD1,PTGES3L,PTGES3L-AARSD1	chr17:41102542-41132545	Short	Medium	OK	0.65703	1.03934	0.661641	0.307636	0.55025	0.714574	no	0.38231
XLOC_017002	XLOC_017002	AASDH	chr4:57204450-57253674	Short	Long	NOTEST	0.565984	0.0870698	-2.70052	0	1	1	no	0.478914
XLOC_017002	XLOC_017002	AASDH	chr4:57204450-57253674	Short	Medium	NOTEST	0.565984	0.281391	-1.00818	0	1	1	no	0.284593
XLOC_017002	XLOC_017002	AASDH	chr4:57204450-57253674	Medium	Long	NOTEST	0.281391	0.0870698	-1.69233	0	1	1	no	0.194321
XLOC_003847	XLOC_003847	AASDHPPT	chr11:105921824-105969419	Short	Medium	OK	1.07437	2.95823	1.46125	0.38012	0.4967	0.677545	no	1.88386
XLOC_003847	XLOC_003847	AASDHPPT	chr11:105921824-105969419	Medium	Long	OK	2.95823	1.13635	-1.38033	-0.421687	0.57875	0.732669	no	1.82188
XLOC_003847	XLOC_003847	AASDHPPT	chr11:105921824-105969419	Short	Long	OK	1.07437	1.13635	0.0809236	0.0200382	0.9683	0.980416	no	0.06198
XLOC_021663	XLOC_021663	AASS	chr7:121713597-121784344	Short	Medium	OK	27.6688	5.13464	-2.42992	-0.458262	0.15065	0.436952	no	22.5342
XLOC_021663	XLOC_021663	AASS	chr7:121713597-121784344	Short	Long	OK	27.6688	6.37466	-2.11784	-0.378115	0.09315	0.368911	no	21.2941
XLOC_021663	XLOC_021663	AASS	chr7:121713597-121784344	Medium	Long	OK	5.13464	6.37466	0.312087	0.0854658	0.85675	0.9119	no	1.24002
XLOC_009168	XLOC_009168	AATF	chr17:35306174-35414171	Short	Long	OK	2.46446	0.339663	-2.85909	-1.22452	0.41445	0.620906	no	2.1248
XLOC_009168	XLOC_009168	AATF	chr17:35306174-35414171	Medium	Long	OK	1.74831	0.339663	-2.36379	-1.02603	0.5619	0.722109	no	1.40865
XLOC_009168	XLOC_009168	AATF	chr17:35306174-35414171	Short	Medium	OK	2.46446	1.74831	-0.495309	-0.198342	0.8491	0.906766	no	0.71615
XLOC_010197	XLOC_010197	AATK	chr17:79008946-79156964	Medium	Long	OK	0.356189	2.6886	2.91614	0.528527	0.24355	0.510434	no	2.33241
XLOC_010197	XLOC_010197	AATK	chr17:79008946-79156964	Short	Long	OK	0.439939	2.6886	2.61148	0.457564	0.1834	0.468255	no	2.24866
XLOC_010197	XLOC_010197	AATK	chr17:79008946-79156964	Short	Medium	NOTEST	0.439939	0.356189	-0.304659	0	1	1	no	0.08375
XLOC_009499	XLOC_009499	AATK-AS1	chr17:79008946-79156964	Short	Long	OK	1.62954	0.718914	-1.18057	-0.0799665	0.60405	0.7492	no	0.910626
XLOC_009499	XLOC_009499	AATK-AS1	chr17:79008946-79156964	Short	Medium	OK	1.62954	0.916272	-0.830614	-0.130387	0.6345	0.770022	no	0.713268
XLOC_009499	XLOC_009499	AATK-AS1	chr17:79008946-79156964	Medium	Long	NOTEST	0.916272	0.718914	-0.349957	0	1	1	no	0.197358
XLOC_008062	XLOC_008062	ABAT	chr16:8768443-8878432	Short	Long	OK	13.0459	5.69701	-1.19532	-0.243801	0.30335	0.538194	no	7.34889
XLOC_008062	XLOC_008062	ABAT	chr16:8768443-8878432	Medium	Long	OK	11.6949	5.69701	-1.03761	-0.22606	0.4475	0.643773	no	5.99789
XLOC_008062	XLOC_008062	ABAT	chr16:8768443-8878432	Short	Medium	OK	13.0459	11.6949	-0.157716	-0.0352485	0.898	0.936924	no	1.351
XLOC_023399	XLOC_023399	ABCA1	chr9:107543283-107690527	Medium	Long	OK	1.8577	27.4667	3.8861	0.901343	0.1048	0.384584	no	25.609
XLOC_023399	XLOC_023399	ABCA1	chr9:107543283-107690527	Short	Long	OK	10.0991	27.4667	1.44346	0.259694	0.2103	0.490188	no	17.3676
XLOC_023399	XLOC_023399	ABCA1	chr9:107543283-107690527	Short	Medium	OK	10.0991	1.8577	-2.44264	-0.521904	0.16635	0.453217	no	8.2414
XLOC_010111	XLOC_010111	ABCA10,ABCA5	chr17:67144147-67323323	Short	Long	OK	0.478344	65.1795	7.09023	1.925	0.00035	0.0528947	no	64.7012
XLOC_010111	XLOC_010111	ABCA10,ABCA5	chr17:67144147-67323323	Medium	Long	OK	1.50668	65.1795	5.43497	1.35152	0.00335	0.111995	no	63.6728
XLOC_010111	XLOC_010111	ABCA10,ABCA5	chr17:67144147-67323323	Short	Medium	OK	0.478344	1.50668	1.65525	0.536484	0.2368	0.506486	no	1.02834
XLOC_016868	XLOC_016868	ABCA11P,ZNF721	chr4:419223-492960	Short	Medium	OK	1.28888	4.18665	1.69967	0.512649	0.2845	0.527453	no	2.89777
XLOC_016868	XLOC_016868	ABCA11P,ZNF721	chr4:419223-492960	Medium	Long	OK	4.18665	1.5543	-1.42954	-0.378204	0.30795	0.541362	no	2.63235
XLOC_016868	XLOC_016868	ABCA11P,ZNF721	chr4:419223-492960	Short	Long	OK	1.28888	1.5543	0.270138	0.0670767	0.82115	0.889232	no	0.26542
XLOC_013560	XLOC_013560	ABCA12	chr2:215796265-216003151	Short	Long	OK	0.850414	1.27045	0.579105	0.194065	0.68035	0.80091	no	0.420036
XLOC_013560	XLOC_013560	ABCA12	chr2:215796265-216003151	Medium	Long	OK	0.878183	1.27045	0.532748	0.190162	0.7379	0.837211	no	0.392267
XLOC_013560	XLOC_013560	ABCA12	chr2:215796265-216003151	Short	Medium	NOTEST	0.850414	0.878183	0.0463565	0	1	1	no	0.027769
XLOC_020861	XLOC_020861	ABCA13	chr7:48211056-48687091	Medium	Long	NOTEST	0.273787	0.197319	-0.47253	0	1	1	no	0.076468
XLOC_020861	XLOC_020861	ABCA13	chr7:48211056-48687091	Short	Long	NOTEST	0.254183	0.197319	-0.365342	0	1	1	no	0.056864
XLOC_020861	XLOC_020861	ABCA13	chr7:48211056-48687091	Short	Medium	NOTEST	0.254183	0.273787	0.107188	0	1	1	no	0.019604
XLOC_008009	XLOC_008009	ABCA17P	chr16:2390922-2476700	Short	Medium	NOTEST	0.264465	0.188428	-0.489068	0	1	1	no	0.076037
XLOC_008009	XLOC_008009	ABCA17P	chr16:2390922-2476700	Short	Long	NOTEST	0.264465	0.216844	-0.286418	0	1	1	no	0.047621
XLOC_008009	XLOC_008009	ABCA17P	chr16:2390922-2476700	Medium	Long	NOTEST	0.188428	0.216844	0.20265	0	1	1	no	0.028416
XLOC_023594	XLOC_023594	ABCA2	chr9:139901685-139931234	Medium	Long	OK	1.63099	57.415	5.13761	1.28036	0.01735	0.200868	no	55.784
XLOC_023594	XLOC_023594	ABCA2	chr9:139901685-139931234	Short	Medium	OK	34.0653	1.63099	-4.38449	-0.875412	0.01915	0.207262	no	32.4343
XLOC_023594	XLOC_023594	ABCA2	chr9:139901685-139931234	Short	Long	OK	34.0653	57.415	0.753123	0.135835	0.4657	0.656387	no	23.3497
XLOC_008507	XLOC_008507	ABCA3	chr16:2325878-2390747	Medium	Long	OK	0.496719	9.09958	4.1953	1.04455	0.1111	0.393102	no	8.60286
XLOC_008507	XLOC_008507	ABCA3	chr16:2325878-2390747	Short	Long	OK	0.977427	9.09958	3.21874	0.736568	0.0635	0.321797	no	8.12215
XLOC_008507	XLOC_008507	ABCA3	chr16:2325878-2390747	Short	Medium	OK	0.977427	0.496719	-0.97656	-0.359129	0.4253	0.628007	no	0.480708
XLOC_001677	XLOC_001677	ABCA4	chr1:94458393-94586705	Medium	Long	OK	0.220985	12.7573	5.85124	1.55152	0.00435	0.122425	no	12.5363
XLOC_001677	XLOC_001677	ABCA4	chr1:94458393-94586705	Short	Long	OK	0.317724	12.7573	5.32741	1.39873	0.0293	0.239845	no	12.4396
XLOC_001677	XLOC_001677	ABCA4	chr1:94458393-94586705	Short	Medium	NOTEST	0.317724	0.220985	-0.523827	0	1	1	no	0.096739
XLOC_010109	XLOC_010109	ABCA6	chr17:67074846-67138015	Short	Long	OK	1.22817	0.0871322	-3.81717	-0.957412	0.01095	0.169589	no	1.14104
XLOC_010109	XLOC_010109	ABCA6	chr17:67074846-67138015	Short	Medium	OK	1.22817	0.276801	-2.14959	-0.536282	0.38235	0.596832	no	0.951369
XLOC_010109	XLOC_010109	ABCA6	chr17:67074846-67138015	Medium	Long	NOTEST	0.276801	0.0871322	-1.66757	0	1	1	no	0.189669
XLOC_010629	XLOC_010629	ABCA7	chr19:1040101-1065570	Short	Medium	NOTEST	0.205731	0.247988	0.26951	0	1	1	no	0.042257
XLOC_010629	XLOC_010629	ABCA7	chr19:1040101-1065570	Short	Long	NOTEST	0.205731	0.236243	0.199512	0	1	1	no	0.030512
XLOC_010629	XLOC_010629	ABCA7	chr19:1040101-1065570	Medium	Long	NOTEST	0.247988	0.236243	-0.0699981	0	1	1	no	0.011745
XLOC_010107	XLOC_010107	ABCA8	chr17:66863430-66951533	Medium	Long	OK	0.118328	2.14285	4.17866	1.17959	0.0174	0.200868	no	2.02452
XLOC_010107	XLOC_010107	ABCA8	chr17:66863430-66951533	Short	Long	OK	0.326109	2.14285	2.7161	0.747137	0.30225	0.537573	no	1.81674
XLOC_010107	XLOC_010107	ABCA8	chr17:66863430-66951533	Short	Medium	NOTEST	0.326109	0.118328	-1.46256	0	1	1	no	0.207781
XLOC_010108	XLOC_010108	ABCA9	chr17:66970772-67057136	Medium	Long	NOTEST	0.223077	0.115606	-0.948323	0	1	1	no	0.107471
XLOC_010108	XLOC_010108	ABCA9	chr17:66970772-67057136	Short	Long	NOTEST	0.191003	0.115606	-0.724373	0	1	1	no	0.075397
XLOC_010108	XLOC_010108	ABCA9	chr17:66970772-67057136	Short	Medium	NOTEST	0.191003	0.223077	0.22395	0	1	1	no	0.032074
XLOC_021528	XLOC_021528	ABCB1	chr7:87133178-87461613	Medium	Long	OK	0.10409	1.99525	4.26067	0.665619	0.1108	0.393102	no	1.89116
XLOC_021528	XLOC_021528	ABCB1	chr7:87133178-87461613	Short	Long	OK	0.399977	1.99525	2.31858	0.566022	0.20775	0.488463	no	1.59527
XLOC_021528	XLOC_021528	ABCB1	chr7:87133178-87461613	Short	Medium	NOTEST	0.399977	0.10409	-1.94209	0	1	1	no	0.295887
XLOC_002263	XLOC_002263	ABCB10	chr1:229652328-229694442	Medium	Long	OK	0.803743	2.2105	1.45957	0.423909	0.2208	0.497909	no	1.40676
XLOC_002263	XLOC_002263	ABCB10	chr1:229652328-229694442	Short	Medium	OK	1.85741	0.803743	-1.20848	-0.502291	0.3741	0.589987	no	1.05367
XLOC_002263	XLOC_002263	ABCB10	chr1:229652328-229694442	Short	Long	OK	1.85741	2.2105	0.251086	0.0674201	0.86415	0.916662	no	0.35309
XLOC_013435	XLOC_013435	ABCB11	chr2:169779448-169887833	Short	Long	NOTEST	0.260431	0.119609	-1.12258	0	1	1	no	0.140822
XLOC_013435	XLOC_013435	ABCB11	chr2:169779448-169887833	Medium	Long	NOTEST	0.207368	0.119609	-0.793868	0	1	1	no	0.087759
XLOC_013435	XLOC_013435	ABCB11	chr2:169779448-169887833	Short	Medium	NOTEST	0.260431	0.207368	-0.328712	0	1	1	no	0.053063
XLOC_021527	XLOC_021527	ABCB4	chr7:87031360-87105019	Short	Medium	NOTEST	0.424731	0.169799	-1.32272	0	1	1	no	0.254932
XLOC_021527	XLOC_021527	ABCB4	chr7:87031360-87105019	Short	Long	NOTEST	0.424731	0.280625	-0.597908	0	1	1	no	0.144106
XLOC_021527	XLOC_021527	ABCB4	chr7:87031360-87105019	Medium	Long	NOTEST	0.169799	0.280625	0.724816	0	1	1	no	0.110826
XLOC_020765	XLOC_020765	ABCB5	chr7:20655244-20796637	Short	Medium	OK	4.04029	1.60707	-1.33003	-0.40559	0.3561	0.576297	no	2.43322
XLOC_020765	XLOC_020765	ABCB5	chr7:20655244-20796637	Short	Long	OK	4.04029	1.83868	-1.13579	-0.291158	0.3264	0.554306	no	2.20161
XLOC_020765	XLOC_020765	ABCB5	chr7:20655244-20796637	Medium	Long	OK	1.60707	1.83868	0.194238	0.0587787	0.88915	0.931773	no	0.23161
XLOC_013587	XLOC_013587	ABCB6	chr2:220074487-220083712	Short	Long	OK	17.0855	0.150868	-6.82334	-1.26786	0.0001	0.032448	yes	16.9346
XLOC_013587	XLOC_013587	ABCB6	chr2:220074487-220083712	Short	Medium	OK	17.0855	1.99794	-3.09618	-0.53815	0.06515	0.324544	no	15.0876
XLOC_013587	XLOC_013587	ABCB6	chr2:220074487-220083712	Medium	Long	OK	1.99794	0.150868	-3.72716	-1.24191	0.0516	0.296648	no	1.84707
XLOC_024369	XLOC_024369	ABCB7	chrX:74273006-74376175	Short	Long	NOTEST	0.827527	0.0739326	-3.48452	0	1	1	no	0.753594
XLOC_024369	XLOC_024369	ABCB7	chrX:74273006-74376175	Short	Medium	NOTEST	0.827527	0.322784	-1.35824	0	1	1	no	0.504743
XLOC_024369	XLOC_024369	ABCB7	chrX:74273006-74376175	Medium	Long	NOTEST	0.322784	0.0739326	-2.12629	0	1	1	no	0.248851
XLOC_021241	XLOC_021241	ABCB8	chr7:150725508-150744869	Short	Long	OK	1.13198	2.13731	0.916952	0.258912	0.60245	0.747994	no	1.00533
XLOC_021241	XLOC_021241	ABCB8	chr7:150725508-150744869	Medium	Long	OK	1.29369	2.13731	0.724303	0.174055	0.6262	0.763983	no	0.84362
XLOC_021241	XLOC_021241	ABCB8	chr7:150725508-150744869	Short	Medium	OK	1.13198	1.29369	0.192649	0.0612214	0.91865	0.950202	no	0.16171
XLOC_005841	XLOC_005841	ABCB9	chr12:123405497-123451056	Medium	Long	OK	1.96712	0.159681	-3.62281	-1.06952	0.1259	0.412647	no	1.80744
XLOC_005841	XLOC_005841	ABCB9	chr12:123405497-123451056	Short	Medium	OK	0.868432	1.96712	1.1796	0.372928	0.42085	0.625483	no	1.09869
XLOC_005841	XLOC_005841	ABCB9	chr12:123405497-123451056	Short	Long	NOTEST	0.868432	0.159681	-2.44322	0	1	1	no	0.708751
XLOC_008091	XLOC_008091	ABCC1	chr16:16043433-16236930	Medium	Long	OK	1.04604	0.564075	-0.890981	-0.325688	0.7326	0.833971	no	0.481965
XLOC_008091	XLOC_008091	ABCC1	chr16:16043433-16236930	Short	Long	OK	1.01733	0.564075	-0.850824	-0.344898	0.7081	0.817468	no	0.453255
XLOC_008091	XLOC_008091	ABCC1	chr16:16043433-16236930	Short	Medium	OK	1.01733	1.04604	0.0401566	0.0158104	0.8873	0.930483	no	0.02871
XLOC_018649	XLOC_018649	ABCC10	chr6:43395291-43424370	Short	Long	OK	7.81318	0.313791	-4.63804	-0.871559	0.0487	0.28948	no	7.49939
XLOC_018649	XLOC_018649	ABCC10	chr6:43395291-43424370	Short	Medium	OK	7.81318	1.36788	-2.51397	-0.467462	0.16805	0.454654	no	6.4453
XLOC_018649	XLOC_018649	ABCC10	chr6:43395291-43424370	Medium	Long	OK	1.36788	0.313791	-2.12407	-0.930057	0.43625	0.635876	no	1.05409
XLOC_008710	XLOC_008710	ABCC11	chr16:48200821-48269088	Medium	Long	OK	0.0710306	1.48697	4.3878	1.23465	0.0463	0.283199	no	1.41594
XLOC_008710	XLOC_008710	ABCC11	chr16:48200821-48269088	Short	Long	OK	0.182991	1.48697	3.02253	0.875936	0.0432	0.276287	no	1.30398
XLOC_008710	XLOC_008710	ABCC11	chr16:48200821-48269088	Short	Medium	NOTEST	0.182991	0.0710306	-1.36526	0	1	1	no	0.11196
XLOC_008709	XLOC_008709	ABCC12	chr16:48116883-48180681	Short	Medium	NOTEST	0.112575	0.0704581	-0.676043	0	1	1	no	0.0421169
XLOC_008709	XLOC_008709	ABCC12	chr16:48116883-48180681	Medium	Long	NOTEST	0.0704581	0.0957022	0.441786	0	1	1	no	0.0252441
XLOC_008709	XLOC_008709	ABCC12	chr16:48116883-48180681	Short	Long	NOTEST	0.112575	0.0957022	-0.234257	0	1	1	no	0.0168728
XLOC_014320	XLOC_014320	ABCC13	chr21:15646119-15673692	Short	Medium	NOTEST	0.14214	0.0339515	-2.06577	0	1	1	no	0.108189
XLOC_014320	XLOC_014320	ABCC13	chr21:15646119-15673692	Medium	Long	NOTEST	0.0339515	0.0911905	1.42541	0	1	1	no	0.057239
XLOC_014320	XLOC_014320	ABCC13	chr21:15646119-15673692	Short	Long	NOTEST	0.14214	0.0911905	-0.640362	0	1	1	no	0.0509495
XLOC_002675	XLOC_002675	ABCC2	chr10:101542462-101611662	Short	Long	OK	6.01778	0.651209	-3.20804	-1.02973	0.22845	0.502002	no	5.36657
XLOC_002675	XLOC_002675	ABCC2	chr10:101542462-101611662	Medium	Long	OK	5.5771	0.651209	-3.09832	-1.03986	0.3294	0.556601	no	4.92589
XLOC_002675	XLOC_002675	ABCC2	chr10:101542462-101611662	Short	Medium	OK	6.01778	5.5771	-0.109715	-0.0309109	0.945	0.966373	no	0.44068
XLOC_009333	XLOC_009333	ABCC3	chr17:48712217-48769063	Short	Long	OK	2.90827	219.097	6.23527	1.30804	0.0003	0.0506587	no	216.189
XLOC_009333	XLOC_009333	ABCC3	chr17:48712217-48769063	Medium	Long	OK	8.09974	219.097	4.75755	0.863835	0.01565	0.191928	no	210.997
XLOC_009333	XLOC_009333	ABCC3	chr17:48712217-48769063	Short	Medium	OK	2.90827	8.09974	1.47772	0.333945	0.3081	0.541539	no	5.19147
XLOC_006291	XLOC_006291	ABCC4	chr13:95672082-95953687	Medium	Long	NOTEST	0.855789	0.13337	-2.68182	0	1	1	no	0.722419
XLOC_006291	XLOC_006291	ABCC4	chr13:95672082-95953687	Short	Medium	NOTEST	0.168876	0.855789	2.34129	0	1	1	no	0.686913
XLOC_006291	XLOC_006291	ABCC4	chr13:95672082-95953687	Short	Long	NOTEST	0.168876	0.13337	-0.340528	0	1	1	no	0.035506
XLOC_016330	XLOC_016330	ABCC5	chr3:183637723-183735727	Short	Medium	OK	171.452	6.27521	-4.772	-0.842548	0.0013	0.0867462	no	165.177
XLOC_016330	XLOC_016330	ABCC5	chr3:183637723-183735727	Short	Long	OK	171.452	57.5623	-1.57461	-0.267021	0.19555	0.478955	no	113.89
XLOC_016330	XLOC_016330	ABCC5	chr3:183637723-183735727	Medium	Long	OK	6.27521	57.5623	3.19739	0.609087	0.04015	0.270145	no	51.2871
XLOC_015708	XLOC_015708	ABCC5-AS1	chr3:183637723-183735727	Short	Long	OK	0.0145425	3.51515	7.91716	0.0415812	0.28315	0.526366	no	3.50061
XLOC_015708	XLOC_015708	ABCC5-AS1	chr3:183637723-183735727	Medium	Long	OK	0.156607	3.51515	4.48837	0.131209	0.21375	0.493098	no	3.35854
XLOC_015708	XLOC_015708	ABCC5-AS1	chr3:183637723-183735727	Short	Medium	NOTEST	0.0145425	0.156607	3.42879	0	1	1	no	0.142065
XLOC_008583	XLOC_008583	ABCC6	chr16:16243421-16317328	Short	Medium	NOTEST	0.238914	0.0711425	-1.74771	0	1	1	no	0.167771
XLOC_008583	XLOC_008583	ABCC6	chr16:16243421-16317328	Short	Long	NOTEST	0.238914	0.0759798	-1.6528	0	1	1	no	0.162934
XLOC_008583	XLOC_008583	ABCC6	chr16:16243421-16317328	Medium	Long	NOTEST	0.0711425	0.0759798	0.0949051	0	1	1	no	0.0048373
XLOC_008098	XLOC_008098	ABCC6P1	chr16:18582569-18609607	Short	Long	NOTEST	0.114254	0.0193537	-2.56157	0	1	1	no	0.0949003
XLOC_008098	XLOC_008098	ABCC6P1	chr16:18582569-18609607	Medium	Long	NOTEST	0.0961889	0.0193537	-2.31326	0	1	1	no	0.0768352
XLOC_008098	XLOC_008098	ABCC6P1	chr16:18582569-18609607	Short	Medium	NOTEST	0.114254	0.0961889	-0.248309	0	1	1	no	0.0180651
XLOC_008574	XLOC_008574	ABCC6P2	chr16:14916288-14918559	Medium	Long	NOTEST	0	0.432982	inf	0	1	1	no	0.432982
XLOC_008574	XLOC_008574	ABCC6P2	chr16:14916288-14918559	Short	Long	NOTEST	0.00772997	0.432982	5.8077	0	1	1	no	0.425252
XLOC_008574	XLOC_008574	ABCC6P2	chr16:14916288-14918559	Short	Medium	NOTEST	0.00772997	0	#NAME?	0	1	1	no	0.00772997
XLOC_004149	XLOC_004149	ABCC8	chr11:17414431-17498392	Short	Long	NOTEST	0.542659	0.193509	-1.48765	0	1	1	no	0.34915
XLOC_004149	XLOC_004149	ABCC8	chr11:17414431-17498392	Medium	Long	NOTEST	0.490765	0.193509	-1.34263	0	1	1	no	0.297256
XLOC_004149	XLOC_004149	ABCC8	chr11:17414431-17498392	Short	Medium	NOTEST	0.542659	0.490765	-0.145015	0	1	1	no	0.051894
XLOC_005416	XLOC_005416	ABCC9	chr12:21950323-22089628	Medium	Long	OK	1.29565	0.276247	-2.22964	-0.788293	0.41515	0.62128	no	1.0194
XLOC_005416	XLOC_005416	ABCC9	chr12:21950323-22089628	Short	Medium	OK	0.612284	1.29565	1.0814	0.385108	0.59275	0.742412	no	0.683366
XLOC_005416	XLOC_005416	ABCC9	chr12:21950323-22089628	Short	Long	NOTEST	0.612284	0.276247	-1.14824	0	1	1	no	0.336037
XLOC_024117	XLOC_024117	ABCD1	chrX:152990322-153010216	Short	Long	NOTEST	0.585976	0.10328	-2.50428	0	1	1	no	0.482696
XLOC_024117	XLOC_024117	ABCD1	chrX:152990322-153010216	Short	Medium	NOTEST	0.585976	0.136815	-2.09861	0	1	1	no	0.449161
XLOC_024117	XLOC_024117	ABCD1	chrX:152990322-153010216	Medium	Long	NOTEST	0.136815	0.10328	-0.405665	0	1	1	no	0.033535
XLOC_005452	XLOC_005452	ABCD2	chr12:39945021-40013843	Medium	Long	OK	0.351356	2.49143	2.82597	0.917899	0.06995	0.332252	no	2.14007
XLOC_005452	XLOC_005452	ABCD2	chr12:39945021-40013843	Short	Long	OK	0.691419	2.49143	1.84934	0.420298	0.1628	0.449829	no	1.80001
XLOC_005452	XLOC_005452	ABCD2	chr12:39945021-40013843	Short	Medium	NOTEST	0.691419	0.351356	-0.976627	0	1	1	no	0.340063
XLOC_000527	XLOC_000527	ABCD3	chr1:94883932-94984219	Short	Long	OK	1.78513	258.573	7.17839	1.74714	0.00385	0.116368	no	256.788
XLOC_000527	XLOC_000527	ABCD3	chr1:94883932-94984219	Medium	Long	OK	2.42958	258.573	6.73372	1.44531	0.0035	0.113125	no	256.143
XLOC_000527	XLOC_000527	ABCD3	chr1:94883932-94984219	Short	Medium	OK	1.78513	2.42958	0.444677	0.118226	0.7602	0.851133	no	0.64445
XLOC_007008	XLOC_007008	ABCD4	chr14:74751979-74769767	Medium	Long	OK	0.100252	3.16805	4.98189	1.37013	0.01315	0.181344	no	3.0678
XLOC_007008	XLOC_007008	ABCD4	chr14:74751979-74769767	Short	Long	OK	0.801731	3.16805	1.9824	0.481152	0.18195	0.467293	no	2.36632
XLOC_007008	XLOC_007008	ABCD4	chr14:74751979-74769767	Short	Medium	NOTEST	0.801731	0.100252	-2.99948	0	1	1	no	0.701479
XLOC_016770	XLOC_016770	ABCE1	chr4:145915726-146050676	Short	Medium	OK	114.602	1.61809	-6.14619	-1.19801	0.0038	0.115809	no	112.984
XLOC_016770	XLOC_016770	ABCE1	chr4:145915726-146050676	Medium	Long	OK	1.61809	109.423	6.07947	1.44927	0.0082	0.153678	no	107.805
XLOC_016770	XLOC_016770	ABCE1	chr4:145915726-146050676	Short	Long	OK	114.602	109.423	-0.0667213	-0.0114155	0.95105	0.969594	no	5.179
XLOC_018508	XLOC_018508	ABCF1	chr6:30539169-30559309	Medium	Long	OK	0.709181	4.08175	2.52496	0.436797	0.23565	0.505961	no	3.37257
XLOC_018508	XLOC_018508	ABCF1	chr6:30539169-30559309	Short	Long	OK	1.63713	4.08175	1.31802	0.231322	0.44925	0.645012	no	2.44462
XLOC_018508	XLOC_018508	ABCF1	chr6:30539169-30559309	Short	Medium	OK	1.63713	0.709181	-1.20695	-0.202653	0.5041	0.682101	no	0.927949
XLOC_019685	XLOC_019685	ABCF1	chr6_cox_hap2:2051220-2071356	Short	Medium	NOTEST	0	0	0	0	1	1	no	0
XLOC_019876	XLOC_019876	ABCF1	chr6_dbb_hap3:1832804-1852944	Short	Medium	NOTEST	0	0	0	0	1	1	no	0
XLOC_020057	XLOC_020057	ABCF1	chr6_mann_hap4:1887241-1907381	Short	Medium	NOTEST	0	0	0	0	1	1	no	0
XLOC_020209	XLOC_020209	ABCF1	chr6_mcf_hap5:1921023-1941163	Short	Medium	NOTEST	0	0	0	0	1	1	no	0
XLOC_020387	XLOC_020387	ABCF1	chr6_qbl_hap6:1832075-1852211	Short	Medium	NOTEST	0	0	0	0	1	1	no	0
XLOC_020570	XLOC_020570	ABCF1	chr6_ssto_hap7:1871447-1891586	Short	Medium	NOTEST	0	0	0	0	1	1	no	0
XLOC_019685	XLOC_019685	ABCF1	chr6_cox_hap2:2051220-2071356	Short	Long	NOTEST	0	0	0	0	1	1	no	0
XLOC_019876	XLOC_019876	ABCF1	chr6_dbb_hap3:1832804-1852944	Short	Long	NOTEST	0	0	0	0	1	1	no	0
XLOC_020057	XLOC_020057	ABCF1	chr6_mann_hap4:1887241-1907381	Short	Long	NOTEST	0	0	0	0	1	1	no	0
XLOC_020209	XLOC_020209	ABCF1	chr6_mcf_hap5:1921023-1941163	Short	Long	NOTEST	0	0	0	0	1	1	no	0
XLOC_020387	XLOC_020387	ABCF1	chr6_qbl_hap6:1832075-1852211	Short	Long	NOTEST	0	0	0	0	1	1	no	0
XLOC_020570	XLOC_020570	ABCF1	chr6_ssto_hap7:1871447-1891586	Short	Long	NOTEST	0	0	0	0	1	1	no	0
XLOC_019685	XLOC_019685	ABCF1	chr6_cox_hap2:2051220-2071356	Medium	Long	NOTEST	0	0	0	0	1	1	no	0
XLOC_019876	XLOC_019876	ABCF1	chr6_dbb_hap3:1832804-1852944	Medium	Long	NOTEST	0	0	0	0	1	1	no	0
XLOC_020057	XLOC_020057	ABCF1	chr6_mann_hap4:1887241-1907381	Medium	Long	NOTEST	0	0	0	0	1	1	no	0
XLOC_020209	XLOC_020209	ABCF1	chr6_mcf_hap5:1921023-1941163	Medium	Long	NOTEST	0	0	0	0	1	1	no	0
XLOC_020387	XLOC_020387	ABCF1	chr6_qbl_hap6:1832075-1852211	Medium	Long	NOTEST	0	0	0	0	1	1	no	0
XLOC_020570	XLOC_020570	ABCF1	chr6_ssto_hap7:1871447-1891586	Medium	Long	NOTEST	0	0	0	0	1	1	no	0
XLOC_021784	XLOC_021784	ABCF2	chr7:150904922-150924460	Medium	Long	OK	0.613797	7.79806	3.66728	1.08221	0.08095	0.352527	no	7.18426
XLOC_021784	XLOC_021784	ABCF2	chr7:150904922-150924460	Short	Medium	OK	6.7778	0.613797	-3.46498	-0.962574	0.09065	0.365393	no	6.164
XLOC_021784	XLOC_021784	ABCF2	chr7:150904922-150924460	Short	Long	OK	6.7778	7.79806	0.202298	0.0507513	0.8695	0.920361	no	1.02026
XLOC_015715	XLOC_015715	ABCF3	chr3:183903862-183911795	Short	Long	OK	1.24668	0.212648	-2.55155	-0.882796	0.07025	0.332961	no	1.03403
XLOC_015715	XLOC_015715	ABCF3	chr3:183903862-183911795	Short	Medium	OK	1.24668	0.490751	-1.34502	-0.480667	0.2858	0.528502	no	0.755929
XLOC_015715	XLOC_015715	ABCF3	chr3:183903862-183911795	Medium	Long	NOTEST	0.490751	0.212648	-1.20653	0	1	1	no	0.278103
XLOC_014410	XLOC_014410	ABCG1	chr21:43619798-43717354	Medium	Long	OK	2.03288	354.531	7.44624	1.95694	0.0034	0.11253	no	352.498
XLOC_014410	XLOC_014410	ABCG1	chr21:43619798-43717354	Short	Long	OK	17.3189	354.531	4.35549	0.827694	0.004	0.117678	no	337.212
XLOC_014410	XLOC_014410	ABCG1	chr21:43619798-43717354	Short	Medium	OK	17.3189	2.03288	-3.09076	-0.620635	0.0248	0.226679	no	15.286
XLOC_017092	XLOC_017092	ABCG2	chr4:89011415-89152474	Medium	Long	OK	0.251923	5.25527	4.38271	1.14072	0.06495	0.324427	no	5.00335
XLOC_017092	XLOC_017092	ABCG2	chr4:89011415-89152474	Short	Long	OK	0.356192	5.25527	3.88304	0.988143	0.11725	0.401767	no	4.89908
XLOC_017092	XLOC_017092	ABCG2	chr4:89011415-89152474	Short	Medium	NOTEST	0.356192	0.251923	-0.499671	0	1	1	no	0.104269
XLOC_003914	XLOC_003914	ABCG4	chr11:119019749-119033374	Short	Long	NOTEST	0.538825	0.289058	-0.898458	0	1	1	no	0.249767
XLOC_003914	XLOC_003914	ABCG4	chr11:119019749-119033374	Short	Medium	NOTEST	0.538825	0.362098	-0.573438	0	1	1	no	0.176727
XLOC_003914	XLOC_003914	ABCG4	chr11:119019749-119033374	Medium	Long	NOTEST	0.362098	0.289058	-0.32502	0	1	1	no	0.07304
XLOC_013099	XLOC_013099	ABCG5	chr2:44039610-44065958	Short	Medium	NOTEST	0.134015	0.182976	0.44926	0	1	1	no	0.048961
XLOC_013099	XLOC_013099	ABCG5	chr2:44039610-44065958	Medium	Long	NOTEST	0.182976	0.15213	-0.26635	0	1	1	no	0.030846
XLOC_013099	XLOC_013099	ABCG5	chr2:44039610-44065958	Short	Long	NOTEST	0.134015	0.15213	0.18291	0	1	1	no	0.018115
XLOC_012354	XLOC_012354	ABCG8	chr2:44066102-44105605	Medium	Long	NOTEST	0.0267061	0.845779	4.98504	0	1	1	no	0.819073
XLOC_012354	XLOC_012354	ABCG8	chr2:44066102-44105605	Short	Long	NOTEST	0.0681083	0.845779	3.63438	0	1	1	no	0.777671
XLOC_012354	XLOC_012354	ABCG8	chr2:44066102-44105605	Short	Medium	NOTEST	0.0681083	0.0267061	-1.35066	0	1	1	no	0.0414022
XLOC_012290	XLOC_012290	ABHD1	chr2:27346656-27357542	Short	Long	NOTEST	0.727228	0.0784117	-3.21327	0	1	1	no	0.648816
XLOC_012290	XLOC_012290	ABHD1	chr2:27346656-27357542	Short	Medium	NOTEST	0.727228	0.14782	-2.29856	0	1	1	no	0.579408
XLOC_012290	XLOC_012290	ABHD1	chr2:27346656-27357542	Medium	Long	NOTEST	0.14782	0.0784117	-0.914705	0	1	1	no	0.0694083
XLOC_015485	XLOC_015485	ABHD10	chr3:111697722-111712215	Medium	Long	OK	0.639411	30.2127	5.56227	1.21346	0.024	0.22445	no	29.5733
XLOC_015485	XLOC_015485	ABHD10	chr3:111697722-111712215	Short	Long	OK	2.98362	30.2127	3.34002	0.554351	0.02455	0.226226	no	27.2291
XLOC_015485	XLOC_015485	ABHD10	chr3:111697722-111712215	Short	Medium	OK	2.98362	0.639411	-2.22225	-0.500457	0.0953	0.372126	no	2.34421
XLOC_021489	XLOC_021489	ABHD11	chr7:73150424-73153190	Medium	Long	OK	6.82878	4.93242	-0.469332	-0.135106	0.789	0.869842	no	1.89636
XLOC_021489	XLOC_021489	ABHD11	chr7:73150424-73153190	Short	Medium	OK	5.39107	6.82878	0.341054	0.0854763	0.82435	0.891381	no	1.43771
XLOC_021489	XLOC_021489	ABHD11	chr7:73150424-73153190	Short	Long	OK	5.39107	4.93242	-0.128278	-0.0338082	0.9317	0.958667	no	0.45865
XLOC_014119	XLOC_014119	ABHD12	chr20:25228705-25371618	Short	Medium	OK	1.64411	3.15255	0.939209	0.0786199	0.53685	0.705616	no	1.50844
XLOC_014119	XLOC_014119	ABHD12	chr20:25228705-25371618	Medium	Long	OK	3.15255	1.79525	-0.812331	-0.168419	0.69345	0.809307	no	1.3573
XLOC_014119	XLOC_014119	ABHD12	chr20:25228705-25371618	Short	Long	OK	1.64411	1.79525	0.126878	0.0101885	0.9339	0.959797	no	0.15114
XLOC_006459	XLOC_006459	ABHD12B	chr14:51338877-51371688	Medium	Long	OK	0.0699418	38.8805	9.11868	1.91034	0.03635	0.260068	no	38.8106
XLOC_006459	XLOC_006459	ABHD12B	chr14:51338877-51371688	Short	Long	OK	0.270054	38.8805	7.16966	1.57804	0.05275	0.29949	no	38.6104
XLOC_006459	XLOC_006459	ABHD12B	chr14:51338877-51371688	Short	Medium	NOTEST	0.270054	0.0699418	-1.94902	0	1	1	no	0.200112
XLOC_006078	XLOC_006078	ABHD13	chr13:108870762-108886603	Short	Long	OK	0.211591	2.05831	3.28211	0.900955	0.10125	0.380242	no	1.84672
XLOC_006078	XLOC_006078	ABHD13	chr13:108870762-108886603	Medium	Long	OK	0.73274	2.05831	1.49009	0.404898	0.42405	0.627337	no	1.32557
XLOC_006078	XLOC_006078	ABHD13	chr13:108870762-108886603	Short	Medium	NOTEST	0.211591	0.73274	1.79202	0	1	1	no	0.521149
XLOC_015364	XLOC_015364	ABHD14A,ABHD14A-ACY1,ACY1	chr3:52009041-52023218	Short	Medium	NOTEST	0.620496	0.395483	-0.649807	0	1	1	no	0.225013
XLOC_015364	XLOC_015364	ABHD14A,ABHD14A-ACY1,ACY1	chr3:52009041-52023218	Short	Long	NOTEST	0.620496	0.437662	-0.503604	0	1	1	no	0.182834
XLOC_015364	XLOC_015364	ABHD14A,ABHD14A-ACY1,ACY1	chr3:52009041-52023218	Medium	Long	NOTEST	0.395483	0.437662	0.146203	0	1	1	no	0.042179
XLOC_015987	XLOC_015987	ABHD14B	chr3:52002525-52008646	Short	Long	OK	0.595896	2.27846	1.93492	0.53999	0.28125	0.524991	no	1.68256
XLOC_015987	XLOC_015987	ABHD14B	chr3:52002525-52008646	Medium	Long	OK	0.830432	2.27846	1.45612	0.401617	0.51155	0.687795	no	1.44803
XLOC_015987	XLOC_015987	ABHD14B	chr3:52002525-52008646	Short	Medium	NOTEST	0.595896	0.830432	0.478801	0	1	1	no	0.234536
XLOC_009759	XLOC_009759	ABHD15	chr17:27887688-27894042	Short	Long	NOTEST	0.502916	0.124751	-2.01127	0	1	1	no	0.378165
XLOC_009759	XLOC_009759	ABHD15	chr17:27887688-27894042	Short	Medium	NOTEST	0.502916	0.206579	-1.28362	0	1	1	no	0.296337
XLOC_009759	XLOC_009759	ABHD15	chr17:27887688-27894042	Medium	Long	NOTEST	0.206579	0.124751	-0.727646	0	1	1	no	0.081828
XLOC_019114	XLOC_019114	ABHD16A	chr6:31654725-31671137	Medium	Long	OK	0.402768	77.8812	7.59518	2.18139	0.002	0.0983566	no	77.4784
XLOC_019114	XLOC_019114	ABHD16A	chr6:31654725-31671137	Short	Long	OK	3.20554	77.8812	4.60263	1.07972	0.00375	0.115347	no	74.6757
XLOC_019114	XLOC_019114	ABHD16A	chr6:31654725-31671137	Short	Medium	OK	3.20554	0.402768	-2.99255	-0.971445	0.02575	0.230275	no	2.80277
XLOC_019802	XLOC_019802	ABHD16A	chr6_cox_hap2:3164344-3180755	Short	Medium	NOTEST	0	0	0	0	1	1	no	0
XLOC_019988	XLOC_019988	ABHD16A	chr6_dbb_hap3:2940297-2956709	Short	Medium	NOTEST	0	0	0	0	1	1	no	0
XLOC_020156	XLOC_020156	ABHD16A	chr6_mann_hap4:2997615-3014028	Short	Medium	NOTEST	0	0	0	0	1	1	no	0
XLOC_020315	XLOC_020315	ABHD16A	chr6_mcf_hap5:3034405-3050818	Short	Medium	NOTEST	0	0	0	0	1	1	no	0
XLOC_020501	XLOC_020501	ABHD16A	chr6_qbl_hap6:2948368-2964788	Short	Medium	NOTEST	0	0	0	0	1	1	no	0
XLOC_020666	XLOC_020666	ABHD16A	chr6_ssto_hap7:2985531-3001955	Short	Medium	NOTEST	0	0	0	0	1	1	no	0
XLOC_019802	XLOC_019802	ABHD16A	chr6_cox_hap2:3164344-3180755	Short	Long	NOTEST	0	0	0	0	1	1	no	0
XLOC_019988	XLOC_019988	ABHD16A	chr6_dbb_hap3:2940297-2956709	Short	Long	NOTEST	0	0	0	0	1	1	no	0
XLOC_020156	XLOC_020156	ABHD16A	chr6_mann_hap4:2997615-3014028	Short	Long	NOTEST	0	0	0	0	1	1	no	0
XLOC_020315	XLOC_020315	ABHD16A	chr6_mcf_hap5:3034405-3050818	Short	Long	NOTEST	0	0	0	0	1	1	no	0
XLOC_020501	XLOC_020501	ABHD16A	chr6_qbl_hap6:2948368-2964788	Short	Long	NOTEST	0	0	0	0	1	1	no	0
XLOC_020666	XLOC_020666	ABHD16A	chr6_ssto_hap7:2985531-3001955	Short	Long	NOTEST	0	0	0	0	1	1	no	0
XLOC_019802	XLOC_019802	ABHD16A	chr6_cox_hap2:3164344-3180755	Medium	Long	NOTEST	0	0	0	0	1	1	no	0
XLOC_019988	XLOC_019988	ABHD16A	chr6_dbb_hap3:2940297-2956709	Medium	Long	NOTEST	0	0	0	0	1	1	no	0
XLOC_020156	XLOC_020156	ABHD16A	chr6_mann_hap4:2997615-3014028	Medium	Long	NOTEST	0	0	0	0	1	1	no	0
XLOC_020315	XLOC_020315	ABHD16A	chr6_mcf_hap5:3034405-3050818	Medium	Long	NOTEST	0	0	0	0	1	1	no	0
XLOC_020501	XLOC_020501	ABHD16A	chr6_qbl_hap6:2948368-2964788	Medium	Long	NOTEST	0	0	0	0	1	1	no	0
XLOC_020666	XLOC_020666	ABHD16A	chr6_ssto_hap7:2985531-3001955	Medium	Long	NOTEST	0	0	0	0	1	1	no	0
XLOC_014006	XLOC_014006	ABHD16B	chr20:62492565-62494341	Short	Long	OK	9.02644	0.0711121	-6.98792	-1.3269	0.16445	0.451423	no	8.95533
XLOC_014006	XLOC_014006	ABHD16B	chr20:62492565-62494341	Short	Medium	OK	9.02644	0.19983	-5.49731	-1.12123	0.0025	0.103682	no	8.82661
XLOC_014006	XLOC_014006	ABHD16B	chr20:62492565-62494341	Medium	Long	NOTEST	0.19983	0.0711121	-1.49061	0	1	1	no	0.128718
XLOC_011478	XLOC_011478	ABHD17A	chr19:1876974-1885518	Medium	Long	OK	0.302224	1.60768	2.41129	0.98394	0.24045	0.508802	no	1.30546
XLOC_011478	XLOC_011478	ABHD17A	chr19:1876974-1885518	Short	Long	OK	0.566525	1.60768	1.50477	0.492906	0.46445	0.655449	no	1.04116
XLOC_011478	XLOC_011478	ABHD17A	chr19:1876974-1885518	Short	Medium	NOTEST	0.566525	0.302224	-0.906524	0	1	1	no	0.264301
XLOC_023289	XLOC_023289	ABHD17B	chr9:74477367-74526148	Short	Medium	OK	0.361997	2.07177	2.51681	0.827874	0.20035	0.482534	no	1.70977
XLOC_023289	XLOC_023289	ABHD17B	chr9:74477367-74526148	Medium	Long	OK	2.07177	0.46564	-2.15357	-0.720573	0.31295	0.544426	no	1.60613
XLOC_023289	XLOC_023289	ABHD17B	chr9:74477367-74526148	Short	Long	NOTEST	0.361997	0.46564	0.363237	0	1	1	no	0.103643
XLOC_007469	XLOC_007469	ABHD17C	chr15:80987651-81047962	Medium	Long	OK	1.70013	28.8366	4.08418	1.10039	0.08965	0.364201	no	27.1365
XLOC_007469	XLOC_007469	ABHD17C	chr15:80987651-81047962	Short	Long	OK	7.31087	28.8366	1.97979	0.390131	0.12005	0.405232	no	21.5257
XLOC_007469	XLOC_007469	ABHD17C	chr15:80987651-81047962	Short	Medium	OK	7.31087	1.70013	-2.1044	-0.440221	0.18545	0.470334	no	5.61074
XLOC_007514	XLOC_007514	ABHD2	chr15:89631380-89745591	Medium	Long	OK	9.52932	195.872	4.3614	1.16535	0.1109	0.393102	no	186.343
XLOC_007514	XLOC_007514	ABHD2	chr15:89631380-89745591	Short	Long	OK	24.2378	195.872	3.01458	0.648639	0.0332	0.250586	no	171.634
XLOC_007514	XLOC_007514	ABHD2	chr15:89631380-89745591	Short	Medium	OK	24.2378	9.52932	-1.34682	-0.333459	0.4215	0.625971	no	14.7085
XLOC_010485	XLOC_010485	ABHD3	chr18:19230857-19284766	Short	Long	OK	0.229664	1.09365	2.25156	0.597256	0.3036	0.538289	no	0.863986
XLOC_010485	XLOC_010485	ABHD3	chr18:19230857-19284766	Medium	Long	OK	0.607338	1.09365	0.848585	0.269371	0.71415	0.821758	no	0.486312
XLOC_010485	XLOC_010485	ABHD3	chr18:19230857-19284766	Short	Medium	NOTEST	0.229664	0.607338	1.40297	0	1	1	no	0.377674
XLOC_006382	XLOC_006382	ABHD4	chr14:23067146-23081265	Short	Long	OK	41.9004	1.08514	-5.27101	-0.988177	0.2591	0.514763	no	40.8153
XLOC_006382	XLOC_006382	ABHD4	chr14:23067146-23081265	Short	Medium	OK	41.9004	13.7559	-1.60691	-0.262853	0.2093	0.489581	no	28.1445
XLOC_006382	XLOC_006382	ABHD4	chr14:23067146-23081265	Medium	Long	OK	13.7559	1.08514	-3.6641	-0.984832	0.2637	0.516156	no	12.6708
XLOC_015285	XLOC_015285	ABHD5	chr3:43732374-43764217	Medium	Long	NOTEST	0.526308	0.056027	-3.23171	0	1	1	no	0.470281
XLOC_015285	XLOC_015285	ABHD5	chr3:43732374-43764217	Short	Medium	NOTEST	0.246829	0.526308	1.09239	0	1	1	no	0.279479
XLOC_015285	XLOC_015285	ABHD5	chr3:43732374-43764217	Short	Long	NOTEST	0.246829	0.056027	-2.13932	0	1	1	no	0.190802
XLOC_015391	XLOC_015391	ABHD6	chr3:58223258-58280461	Short	Long	OK	0.374391	1.98564	2.40699	0.763196	0.05435	0.30273	no	1.61125
XLOC_015391	XLOC_015391	ABHD6	chr3:58223258-58280461	Medium	Long	OK	0.607578	1.98564	1.70846	0.545961	0.1939	0.477529	no	1.37806
XLOC_015391	XLOC_015391	ABHD6	chr3:58223258-58280461	Short	Medium	NOTEST	0.374391	0.607578	0.698526	0	1	1	no	0.233187
XLOC_011712	XLOC_011712	ABHD8	chr19:17402939-17414282	Short	Medium	OK	263.102	0.278714	-9.88262	-2.0875	0.12575	0.412646	no	262.823
XLOC_011712	XLOC_011712	ABHD8	chr19:17402939-17414282	Short	Long	OK	263.102	1.19004	-7.78847	-1.54948	0.01275	0.178884	no	261.912
XLOC_011712	XLOC_011712	ABHD8	chr19:17402939-17414282	Medium	Long	OK	0.278714	1.19004	2.09415	0.738854	0.26015	0.515198	no	0.911326
XLOC_002896	XLOC_002896	ABI1	chr10:26986594-27150016	Short	Medium	OK	7.10503	0.742116	-3.25913	-0.817205	0.01155	0.172895	no	6.36291
XLOC_002896	XLOC_002896	ABI1	chr10:26986594-27150016	Short	Long	OK	7.10503	1.53399	-2.21155	-0.464239	0.0657	0.325475	no	5.57104
XLOC_002896	XLOC_002896	ABI1	chr10:26986594-27150016	Medium	Long	OK	0.742116	1.53399	1.04757	0.261057	0.4554	0.64914	no	0.791874
XLOC_012801	XLOC_012801	ABI2	chr2:204192961-204296896	Short	Medium	OK	125.115	5.66761	-4.46438	-0.93124	0.0188	0.206379	no	119.447
XLOC_012801	XLOC_012801	ABI2	chr2:204192961-204296896	Medium	Long	OK	5.66761	74.3184	3.71291	0.956566	0.0483	0.289061	no	68.6508
XLOC_012801	XLOC_012801	ABI2	chr2:204192961-204296896	Short	Long	OK	125.115	74.3184	-0.75147	-0.14132	0.4756	0.662888	no	50.7966
XLOC_009314	XLOC_009314	ABI3	chr17:47283595-47300587	Medium	Long	OK	0.561444	3.5821	2.67359	0.677702	0.2484	0.512746	no	3.02066
XLOC_009314	XLOC_009314	ABI3	chr17:47283595-47300587	Short	Long	OK	1.65519	3.5821	1.11381	0.225816	0.491	0.673685	no	1.92691
XLOC_009314	XLOC_009314	ABI3	chr17:47283595-47300587	Short	Medium	OK	1.65519	0.561444	-1.55978	-0.370933	0.4681	0.658256	no	1.09375
XLOC_016088	XLOC_016088	ABI3BP	chr3:100468178-100712334	Medium	Long	NOTEST	0.622066	0.134478	-2.2097	0	1	1	no	0.487588
XLOC_016088	XLOC_016088	ABI3BP	chr3:100468178-100712334	Short	Long	NOTEST	0.523675	0.134478	-1.96131	0	1	1	no	0.389197
XLOC_016088	XLOC_016088	ABI3BP	chr3:100468178-100712334	Short	Medium	NOTEST	0.523675	0.622066	0.248397	0	1	1	no	0.098391
XLOC_023020	XLOC_023020	ABL1	chr9:133589267-133763062	Short	Long	OK	1.47857	23.8809	4.01359	0.871313	0.0441	0.278174	no	22.4023
XLOC_023020	XLOC_023020	ABL1	chr9:133589267-133763062	Medium	Long	OK	2.29029	23.8809	3.38226	0.713321	0.0614	0.317922	no	21.5906
XLOC_023020	XLOC_023020	ABL1	chr9:133589267-133763062	Short	Medium	OK	1.47857	2.29029	0.631331	0.213917	0.705	0.816138	no	0.81172
XLOC_002078	XLOC_002078	ABL2	chr1:179068461-179198819	Short	Medium	OK	36.6986	2.5228	-3.86263	-0.755273	0.01305	0.181097	no	34.1758
XLOC_002078	XLOC_002078	ABL2	chr1:179068461-179198819	Short	Long	OK	36.6986	4.36507	-3.07165	-0.556371	0.0091	0.159356	no	32.3335
XLOC_002078	XLOC_002078	ABL2	chr1:179068461-179198819	Medium	Long	OK	2.5228	4.36507	0.790981	0.227885	0.5792	0.732986	no	1.84227
XLOC_003191	XLOC_003191	ABLIM1	chr10:116190868-116444414	Medium	Long	OK	5.22966	48.3558	3.2089	0.706839	0.0884	0.362665	no	43.1261
XLOC_003191	XLOC_003191	ABLIM1	chr10:116190868-116444414	Short	Long	OK	10.0766	48.3558	2.26268	0.415558	0.03435	0.254963	no	38.2792
XLOC_003191	XLOC_003191	ABLIM1	chr10:116190868-116444414	Short	Medium	OK	10.0766	5.22966	-0.946225	-0.215767	0.4877	0.671188	no	4.84694
XLOC_016912	XLOC_016912	ABLIM2	chr4:7967036-8160559	Short	Long	OK	1.05488	6.78857	2.68603	0.720686	0.0287	0.238186	no	5.73369
XLOC_016912	XLOC_016912	ABLIM2	chr4:7967036-8160559	Medium	Long	OK	2.90086	6.78857	1.22663	0.316702	0.4384	0.637426	no	3.88771
XLOC_016912	XLOC_016912	ABLIM2	chr4:7967036-8160559	Short	Medium	OK	1.05488	2.90086	1.4594	0.653056	0.2713	0.51948	no	1.84598
XLOC_017697	XLOC_017697	ABLIM3	chr5:148521053-148639999	Short	Long	OK	1.55412	0.184449	-3.0748	-1.06051	0.0429	0.275969	no	1.36967
XLOC_017697	XLOC_017697	ABLIM3	chr5:148521053-148639999	Medium	Long	OK	1.52966	0.184449	-3.05192	-1.29164	0.21985	0.497326	no	1.34521
XLOC_017697	XLOC_017697	ABLIM3	chr5:148521053-148639999	Short	Medium	OK	1.55412	1.52966	-0.022888	-0.00741898	0.98375	0.98928	no	0.02446
XLOC_023542	XLOC_023542	ABO	chr9:136130562-136150630	Medium	Long	NOTEST	0.115703	0.309449	1.41928	0	1	1	no	0.193746
XLOC_023542	XLOC_023542	ABO	chr9:136130562-136150630	Short	Long	NOTEST	0.127512	0.309449	1.27907	0	1	1	no	0.181937
XLOC_023542	XLOC_023542	ABO	chr9:136130562-136150630	Short	Medium	NOTEST	0.127512	0.115703	-0.140212	0	1	1	no	0.011809
XLOC_009535	XLOC_009535	ABR	chr17:906757-1090616	Medium	Long	OK	4.32989	323.143	6.2217	1.89731	0.00375	0.115347	no	318.813
XLOC_009535	XLOC_009535	ABR	chr17:906757-1090616	Short	Long	OK	14.2759	323.143	4.50052	0.908111	0.00145	0.0898701	no	308.867
XLOC_009535	XLOC_009535	ABR	chr17:906757-1090616	Short	Medium	OK	14.2759	4.32989	-1.72118	-0.388047	0.1982	0.481561	no	9.94601
XLOC_022537	XLOC_022537	ABRA	chr8:107771710-107782472	Short	Medium	NOTEST	0.271802	0.0626492	-2.11719	0	1	1	no	0.209153
XLOC_022537	XLOC_022537	ABRA	chr8:107771710-107782472	Medium	Long	NOTEST	0.0626492	0.181736	1.53648	0	1	1	no	0.119087
XLOC_022537	XLOC_022537	ABRA	chr8:107771710-107782472	Short	Long	NOTEST	0.271802	0.181736	-0.580711	0	1	1	no	0.090066
XLOC_018865	XLOC_018865	ABRACL	chr6:139349818-139364439	Medium	Long	NOTEST	0.0364172	0.0980275	1.42857	0	1	1	no	0.0616103
XLOC_018865	XLOC_018865	ABRACL	chr6:139349818-139364439	Short	Long	NOTEST	0.0485887	0.0980275	1.01257	0	1	1	no	0.0494388
XLOC_018865	XLOC_018865	ABRACL	chr6:139349818-139364439	Short	Medium	NOTEST	0.0485887	0.0364172	-0.416	0	1	1	no	0.0121715
XLOC_018450	XLOC_018450	ABT1	chr6:26597170-26600277	Medium	Long	NOTEST	0.0353031	0.553692	3.97122	0	1	1	no	0.518389
XLOC_018450	XLOC_018450	ABT1	chr6:26597170-26600277	Short	Medium	NOTEST	0.539202	0.0353031	-3.93296	0	1	1	no	0.503899
XLOC_018450	XLOC_018450	ABT1	chr6:26597170-26600277	Short	Long	NOTEST	0.539202	0.553692	0.0382588	0	1	1	no	0.01449
XLOC_015549	XLOC_015549	ABTB1	chr3:127391780-127399769	Medium	Long	OK	4.06318	1.07483	-1.9185	-0.686706	0.46515	0.655891	no	2.98835
XLOC_015549	XLOC_015549	ABTB1	chr3:127391780-127399769	Short	Long	OK	3.30917	1.07483	-1.62236	-0.535407	0.3163	0.546149	no	2.23434
XLOC_015549	XLOC_015549	ABTB1	chr3:127391780-127399769	Short	Medium	OK	3.30917	4.06318	0.296141	0.103604	0.89075	0.932682	no	0.75401
XLOC_004195	XLOC_004195	ABTB2	chr11:34172533-34379555	Short	Long	OK	32.026	0.681123	-5.55518	-0.962789	0.0084	0.155056	no	31.3449
XLOC_004195	XLOC_004195	ABTB2	chr11:34172533-34379555	Short	Medium	OK	32.026	1.48694	-4.42882	-0.771318	0.03025	0.242183	no	30.5391
XLOC_004195	XLOC_004195	ABTB2	chr11:34172533-34379555	Medium	Long	OK	1.48694	0.681123	-1.12636	-0.308052	0.51365	0.689303	no	0.805817
XLOC_015873	XLOC_015873	ACAA1	chr3:38080695-38178733	Medium	Long	OK	3.48233	0.168087	-4.37277	-1.1272	0.04425	0.278483	no	3.31424
XLOC_015873	XLOC_015873	ACAA1	chr3:38080695-38178733	Short	Long	OK	1.99976	0.168087	-3.57255	-0.871837	0.063	0.320984	no	1.83167
XLOC_015873	XLOC_015873	ACAA1	chr3:38080695-38178733	Short	Medium	OK	1.99976	3.48233	0.800225	0.283277	0.65355	0.78312	no	1.48257
XLOC_010548	XLOC_010548	ACAA2	chr18:47309873-47340251	Short	Medium	NOTEST	0.593563	0.182016	-1.70534	0	1	1	no	0.411547
XLOC_010548	XLOC_010548	ACAA2	chr18:47309873-47340251	Short	Long	NOTEST	0.593563	0.222905	-1.41297	0	1	1	no	0.370658
XLOC_010548	XLOC_010548	ACAA2	chr18:47309873-47340251	Medium	Long	NOTEST	0.182016	0.222905	0.292366	0	1	1	no	0.040889
XLOC_009809	XLOC_009809	ACACA	chr17:35441926-35766902	Short	Long	OK	1.50769	0.19594	-2.94386	-0.518628	0.0932	0.368976	no	1.31175
XLOC_009809	XLOC_009809	ACACA	chr17:35441926-35766902	Medium	Long	OK	1.26168	0.19594	-2.68685	-0.47794	0.26685	0.517729	no	1.06574
XLOC_009809	XLOC_009809	ACACA	chr17:35441926-35766902	Short	Medium	OK	1.50769	1.26168	-0.257002	-0.0931004	0.87645	0.924288	no	0.24601
XLOC_005151	XLOC_005151	ACACB	chr12:109577201-109706030	Short	Medium	NOTEST	0.533521	0.260018	-1.03693	0	1	1	no	0.273503
XLOC_005151	XLOC_005151	ACACB	chr12:109577201-109706030	Short	Long	NOTEST	0.533521	0.329321	-0.69605	0	1	1	no	0.2042
XLOC_005151	XLOC_005151	ACACB	chr12:109577201-109706030	Medium	Long	NOTEST	0.260018	0.329321	0.340882	0	1	1	no	0.069303
XLOC_005168	XLOC_005168	ACAD10	chr12:112123856-112194911	Medium	Long	OK	1.54625	0.198495	-2.9616	-1.0137	0.29375	0.532758	no	1.34776
XLOC_005168	XLOC_005168	ACAD10	chr12:112123856-112194911	Short	Medium	OK	0.45859	1.54625	1.7535	0.691818	0.23465	0.50517	no	1.08766
XLOC_005168	XLOC_005168	ACAD10	chr12:112123856-112194911	Short	Long	NOTEST	0.45859	0.198495	-1.2081	0	1	1	no	0.260095
XLOC_016199	XLOC_016199	ACAD11,NPHP3,NPHP3-ACAD11	chr3:132276981-132593050	Short	Long	OK	3.95396	0.272297	-3.86004	-1.09906	0.01315	0.181344	no	3.68166
XLOC_016199	XLOC_016199	ACAD11,NPHP3,NPHP3-ACAD11	chr3:132276981-132593050	Medium	Long	OK	3.45031	0.272297	-3.66347	-1.14666	0.03255	0.248571	no	3.17801
XLOC_016199	XLOC_016199	ACAD11,NPHP3,NPHP3-ACAD11	chr3:132276981-132593050	Short	Medium	OK	3.95396	3.45031	-0.196571	-0.05995	0.87105	0.921088	no	0.50365
XLOC_003982	XLOC_003982	ACAD8	chr11:134123433-134135746	Short	Long	OK	5.93691	0.433343	-3.77613	-0.825353	0.09465	0.370989	no	5.50357
XLOC_003982	XLOC_003982	ACAD8	chr11:134123433-134135746	Short	Medium	OK	5.93691	3.0365	-0.967302	-0.197497	0.4775	0.66397	no	2.90041
XLOC_003982	XLOC_003982	ACAD8	chr11:134123433-134135746	Medium	Long	OK	3.0365	0.433343	-2.80883	-0.833403	0.2569	0.514019	no	2.60316
XLOC_015556	XLOC_015556	ACAD9	chr3:128598332-128631957	Short	Long	OK	1.14133	27.7294	4.60262	0.887864	0.012	0.174691	no	26.5881
XLOC_015556	XLOC_015556	ACAD9	chr3:128598332-128631957	Medium	Long	OK	3.81585	27.7294	2.86134	0.583626	0.07115	0.334496	no	23.9136
XLOC_015556	XLOC_015556	ACAD9	chr3:128598332-128631957	Short	Medium	OK	1.14133	3.81585	1.74128	0.417436	0.23345	0.504668	no	2.67452
XLOC_013551	XLOC_013551	ACADL	chr2:211052715-211090215	Medium	Long	NOTEST	0.0838204	0.435307	2.37666	0	1	1	no	0.351487
XLOC_013551	XLOC_013551	ACADL	chr2:211052715-211090215	Short	Medium	NOTEST	0.322584	0.0838204	-1.9443	0	1	1	no	0.238764
XLOC_013551	XLOC_013551	ACADL	chr2:211052715-211090215	Short	Long	NOTEST	0.322584	0.435307	0.432359	0	1	1	no	0.112723
XLOC_000470	XLOC_000470	ACADM	chr1:76190031-76229363	Medium	Long	OK	0.154957	2.22926	3.84662	1.44459	0.0825	0.354488	no	2.0743
XLOC_000470	XLOC_000470	ACADM	chr1:76190031-76229363	Short	Long	OK	0.80726	2.22926	1.46546	0.438847	0.36895	0.58561	no	1.422
XLOC_000470	XLOC_000470	ACADM	chr1:76190031-76229363	Short	Medium	NOTEST	0.80726	0.154957	-2.38116	0	1	1	no	0.652303
XLOC_005208	XLOC_005208	ACADS	chr12:121163570-121177811	Short	Medium	NOTEST	0.842386	0.149022	-2.49896	0	1	1	no	0.693364
XLOC_005208	XLOC_005208	ACADS	chr12:121163570-121177811	Short	Long	NOTEST	0.842386	0.344817	-1.28865	0	1	1	no	0.497569
XLOC_005208	XLOC_005208	ACADS	chr12:121163570-121177811	Medium	Long	NOTEST	0.149022	0.344817	1.21031	0	1	1	no	0.195795
XLOC_002780	XLOC_002780	ACADSB	chr10:124768428-124817806	Medium	Long	NOTEST	0.445773	0.125888	-1.82417	0	1	1	no	0.319885
XLOC_002780	XLOC_002780	ACADSB	chr10:124768428-124817806	Short	Medium	NOTEST	0.19522	0.445773	1.19121	0	1	1	no	0.250553
XLOC_002780	XLOC_002780	ACADSB	chr10:124768428-124817806	Short	Long	NOTEST	0.19522	0.125888	-0.632957	0	1	1	no	0.069332
XLOC_008964	XLOC_008964	ACADVL	chr17:7093209-7128586	Short	Long	OK	7.32579	131.525	4.16621	0.777839	0.00745	0.148717	no	124.199
XLOC_008964	XLOC_008964	ACADVL	chr17:7093209-7128586	Medium	Long	OK	13.3092	131.525	3.30484	0.677641	0.06895	0.33097	no	118.216
XLOC_008964	XLOC_008964	ACADVL	chr17:7093209-7128586	Short	Medium	OK	7.32579	13.3092	0.861371	0.186336	0.46175	0.653407	no	5.98341
XLOC_007513	XLOC_007513	ACAN	chr15:89346673-89418585	Short	Long	NOTEST	0.204816	0.0730021	-1.48832	0	1	1	no	0.131814
XLOC_007513	XLOC_007513	ACAN	chr15:89346673-89418585	Medium	Long	NOTEST	0.177815	0.0730021	-1.28436	0	1	1	no	0.104813
XLOC_007513	XLOC_007513	ACAN	chr15:89346673-89418585	Short	Medium	NOTEST	0.204816	0.177815	-0.203954	0	1	1	no	0.027001
XLOC_008968	XLOC_008968	ACAP1	chr17:7239847-7254793	Medium	Long	NOTEST	0.56029	0.110787	-2.33838	0	1	1	no	0.449503
XLOC_008968	XLOC_008968	ACAP1	chr17:7239847-7254793	Short	Medium	NOTEST	0.135703	0.56029	2.04572	0	1	1	no	0.424587
XLOC_008968	XLOC_008968	ACAP1	chr17:7239847-7254793	Short	Long	NOTEST	0.135703	0.110787	-0.292665	0	1	1	no	0.024916
XLOC_016376	XLOC_016376	ACAP2	chr3:194995464-195163817	Short	Long	OK	2.85722	0.919213	-1.63614	-0.364084	0.32045	0.549559	no	1.93801
XLOC_016376	XLOC_016376	ACAP2	chr3:194995464-195163817	Medium	Long	OK	2.56291	0.919213	-1.47931	-0.479504	0.5167	0.691377	no	1.6437
XLOC_016376	XLOC_016376	ACAP2	chr3:194995464-195163817	Short	Medium	OK	2.85722	2.56291	-0.156834	-0.0330433	0.9127	0.946028	no	0.29431
XLOC_001207	XLOC_001207	ACAP3	chr1:1227763-1243269	Medium	Long	OK	2.98904	10.2952	1.78421	0.580908	0.44435	0.6414	no	7.30616
XLOC_001207	XLOC_001207	ACAP3	chr1:1227763-1243269	Short	Long	OK	6.07137	10.2952	0.761873	0.207107	0.586	0.737503	no	4.22383
XLOC_001207	XLOC_001207	ACAP3	chr1:1227763-1243269	Short	Medium	OK	6.07137	2.98904	-1.02234	-0.300759	0.5845	0.736567	no	3.08233
XLOC_003852	XLOC_003852	ACAT1	chr11:107992257-108018891	Medium	Long	OK	0.305107	1.75387	2.52315	0.958607	0.15745	0.444635	no	1.44876
XLOC_003852	XLOC_003852	ACAT1	chr11:107992257-108018891	Short	Medium	OK	1.32995	0.305107	-2.12398	-1.00878	0.19485	0.478125	no	1.02484
XLOC_003852	XLOC_003852	ACAT1	chr11:107992257-108018891	Short	Long	OK	1.32995	1.75387	0.39917	0.150536	0.6148	0.756883	no	0.42392
XLOC_018923	XLOC_018923	ACAT2	chr6:160181290-160210735	Short	Medium	OK	1.86018	0.166309	-3.4835	-0.0711848	0.20795	0.488573	no	1.69387
XLOC_018923	XLOC_018923	ACAT2	chr6:160181290-160210735	Short	Long	OK	1.86018	0.587712	-1.66226	-0.06731	0.50275	0.681022	no	1.27247
XLOC_018923	XLOC_018923	ACAT2	chr6:160181290-160210735	Medium	Long	NOTEST	0.166309	0.587712	1.82124	0	1	1	no	0.421403
XLOC_002242	XLOC_002242	ACBD3	chr1:226332379-226374423	Medium	Long	OK	7.14894	56.9758	2.99455	0.683634	0.26505	0.516751	no	49.8269
XLOC_002242	XLOC_002242	ACBD3	chr1:226332379-226374423	Short	Long	OK	8.53172	56.9758	2.73944	0.584442	0.06985	0.332207	no	48.4441
XLOC_002242	XLOC_002242	ACBD3	chr1:226332379-226374423	Short	Medium	OK	8.53172	7.14894	-0.255108	-0.084771	0.8913	0.932838	no	1.38278
XLOC_009273	XLOC_009273	ACBD4	chr17:43209966-43221543	Medium	Long	NOTEST	0.519649	0.287965	-0.851643	0	1	1	no	0.231684
XLOC_009273	XLOC_009273	ACBD4	chr17:43209966-43221543	Short	Medium	NOTEST	0.362953	0.519649	0.517754	0	1	1	no	0.156696
XLOC_009273	XLOC_009273	ACBD4	chr17:43209966-43221543	Short	Long	NOTEST	0.362953	0.287965	-0.333889	0	1	1	no	0.074988
XLOC_002900	XLOC_002900	ACBD5	chr10:27484142-27531068	Short	Long	OK	0.423932	26.2414	5.95187	1.17578	5e-05	0.0223628	yes	25.8175
XLOC_002900	XLOC_002900	ACBD5	chr10:27484142-27531068	Medium	Long	OK	1.23496	26.2414	4.40931	0.889524	0.00145	0.0898701	no	25.0064
XLOC_002900	XLOC_002900	ACBD5	chr10:27484142-27531068	Short	Medium	OK	0.423932	1.23496	1.54256	0.434509	0.14455	0.431027	no	0.811028
XLOC_002082	XLOC_002082	ACBD6	chr1:180257351-180472022	Medium	Long	OK	2.99765	0.529998	-2.49977	-0.847998	0.3617	0.580252	no	2.46765
XLOC_002082	XLOC_002082	ACBD6	chr1:180257351-180472022	Short	Medium	OK	1.59711	2.99765	0.908366	0.299456	0.67245	0.796054	no	1.40054
XLOC_002082	XLOC_002082	ACBD6	chr1:180257351-180472022	Short	Long	OK	1.59711	0.529998	-1.59141	-0.657566	0.5497	0.714261	no	1.06711
XLOC_002866	XLOC_002866	ACBD7	chr10:15117473-15130775	Medium	Long	OK	0.398819	46.8386	6.87582	1.51639	0.25665	0.513843	no	46.4398
XLOC_002866	XLOC_002866	ACBD7	chr10:15117473-15130775	Short	Long	OK	0.521975	46.8386	6.48757	1.38919	0.0645	0.323595	no	46.3166
XLOC_002866	XLOC_002866	ACBD7	chr10:15117473-15130775	Short	Medium	NOTEST	0.521975	0.398819	-0.388246	0	1	1	no	0.123156
XLOC_003466	XLOC_003466	ACCS	chr11:44087728-44105569	Short	Medium	OK	7.01359	0.387719	-4.17707	-0.852159	0.15455	0.441189	no	6.62587
XLOC_003466	XLOC_003466	ACCS	chr11:44087728-44105569	Short	Long	OK	7.01359	0.599056	-3.54939	-0.744392	0.11335	0.396569	no	6.41453
XLOC_003466	XLOC_003466	ACCS	chr11:44087728-44105569	Medium	Long	NOTEST	0.387719	0.599056	0.627681	0	1	1	no	0.211337
XLOC_003465	XLOC_003465	ACCSL	chr11:44069530-44081527	Short	Medium	NOTEST	0.312846	0.0811328	-1.9471	0	1	1	no	0.231713
XLOC_003465	XLOC_003465	ACCSL	chr11:44069530-44081527	Short	Long	NOTEST	0.312846	0.155204	-1.01129	0	1	1	no	0.157642
XLOC_003465	XLOC_003465	ACCSL	chr11:44069530-44081527	Medium	Long	NOTEST	0.0811328	0.155204	0.93581	0	1	1	no	0.0740712
XLOC_008777	XLOC_008777	ACD	chr16:67679029-67694718	Medium	Long	NOTEST	0.346471	0.0932578	-1.89344	0	1	1	no	0.253213
XLOC_008777	XLOC_008777	ACD	chr16:67679029-67694718	Short	Medium	NOTEST	0.215304	0.346471	0.686359	0	1	1	no	0.131167
XLOC_008777	XLOC_008777	ACD	chr16:67679029-67694718	Short	Long	NOTEST	0.215304	0.0932578	-1.20708	0	1	1	no	0.122046
XLOC_009384	XLOC_009384	ACE	chr17:61554421-61575741	Short	Long	OK	0.479033	148.925	8.28025	1.79127	0.0013	0.0867462	no	148.446
XLOC_009384	XLOC_009384	ACE	chr17:61554421-61575741	Medium	Long	OK	0.795322	148.925	7.54883	1.73608	0.00025	0.0481061	yes	148.13
XLOC_009384	XLOC_009384	ACE	chr17:61554421-61575741	Short	Medium	NOTEST	0.479033	0.795322	0.731415	0	1	1	no	0.316289
XLOC_024190	XLOC_024190	ACE2	chrX:15579155-15620192	Short	Long	NOTEST	0.121274	0.499164	2.04124	0	1	1	no	0.37789
XLOC_024190	XLOC_024190	ACE2	chrX:15579155-15620192	Medium	Long	NOTEST	0.143984	0.499164	1.7936	0	1	1	no	0.35518
XLOC_024190	XLOC_024190	ACE2	chrX:15579155-15620192	Short	Medium	NOTEST	0.121274	0.143984	0.247637	0	1	1	no	0.02271
XLOC_011543	XLOC_011543	ACER1	chr19:6306509-6333640	Short	Medium	NOTEST	0.350511	0	#NAME?	0	1	1	no	0.350511
XLOC_011543	XLOC_011543	ACER1	chr19:6306509-6333640	Short	Long	NOTEST	0.350511	0.110027	-1.67161	0	1	1	no	0.240484
XLOC_011543	XLOC_011543	ACER1	chr19:6306509-6333640	Medium	Long	NOTEST	0	0.110027	inf	0	1	1	no	0.110027
XLOC_022698	XLOC_022698	ACER2	chr9:19408924-19452500	Short	Long	NOTEST	0.229186	0.085577	-1.42122	0	1	1	no	0.143609
XLOC_022698	XLOC_022698	ACER2	chr9:19408924-19452500	Short	Medium	NOTEST	0.229186	0.095759	-1.25904	0	1	1	no	0.133427
XLOC_022698	XLOC_022698	ACER2	chr9:19408924-19452500	Medium	Long	NOTEST	0.095759	0.085577	-0.162185	0	1	1	no	0.010182
XLOC_003776	XLOC_003776	ACER3	chr11:76571916-76734850	Medium	Long	OK	0.754624	62.5012	6.37198	1.30805	0.0343	0.254649	no	61.7466
XLOC_003776	XLOC_003776	ACER3	chr11:76571916-76734850	Short	Long	OK	1.11329	62.5012	5.81098	1.11126	0.0022	0.10071	no	61.3879
XLOC_003776	XLOC_003776	ACER3	chr11:76571916-76734850	Short	Medium	OK	1.11329	0.754624	-0.560999	-0.140869	0.70435	0.815842	no	0.358666
XLOC_021602	XLOC_021602	ACHE	chr7:100487614-100493592	Medium	Long	OK	37.4296	0.889451	-5.39512	-1.29209	0.03785	0.263564	no	36.5401
XLOC_021602	XLOC_021602	ACHE	chr7:100487614-100493592	Short	Medium	OK	1.24061	37.4296	4.91506	1.16367	0.0226	0.219031	no	36.189
XLOC_021602	XLOC_021602	ACHE	chr7:100487614-100493592	Short	Long	OK	1.24061	0.889451	-0.480062	-0.172244	0.74445	0.841383	no	0.351159
XLOC_006829	XLOC_006829	ACIN1	chr14:23527773-23569665	Medium	Long	OK	2.08196	162.806	6.28907	1.30458	0.0031	0.108918	no	160.724
XLOC_006829	XLOC_006829	ACIN1	chr14:23527773-23569665	Short	Long	OK	3.56193	162.806	5.51435	1.09945	5e-05	0.0223628	yes	159.244
XLOC_006829	XLOC_006829	ACIN1	chr14:23527773-23569665	Short	Medium	OK	3.56193	2.08196	-0.774718	-0.205715	0.50005	0.679678	no	1.47997
XLOC_015280	XLOC_015280	ACKR2	chr3:42850963-42908775	Medium	Long	NOTEST	0.195274	0.0156225	-3.6438	0	1	1	no	0.179651
XLOC_015280	XLOC_015280	ACKR2	chr3:42850963-42908775	Short	Medium	NOTEST	0.0840688	0.195274	1.21586	0	1	1	no	0.111205
XLOC_015280	XLOC_015280	ACKR2	chr3:42850963-42908775	Short	Long	NOTEST	0.0840688	0.0156225	-2.42794	0	1	1	no	0.0684463
XLOC_012928	XLOC_012928	ACKR3	chr2:237478379-237490994	Medium	Long	OK	0.164202	1.94233	3.56424	1.31928	0.0944	0.370492	no	1.77813
XLOC_012928	XLOC_012928	ACKR3	chr2:237478379-237490994	Short	Medium	OK	1.34941	0.164202	-3.03878	-0.937012	0.0458	0.282332	no	1.18521
XLOC_012928	XLOC_012928	ACKR3	chr2:237478379-237490994	Short	Long	OK	1.34941	1.94233	0.525461	0.143045	0.7098	0.818374	no	0.59292
XLOC_015577	XLOC_015577	ACKR4	chr3:132276981-132593050	Medium	Long	NOTEST	0.190198	0.0671126	-1.50285	0	1	1	no	0.123085
XLOC_015577	XLOC_015577	ACKR4	chr3:132276981-132593050	Short	Long	NOTEST	0.179679	0.0671126	-1.42077	0	1	1	no	0.112566
XLOC_015577	XLOC_015577	ACKR4	chr3:132276981-132593050	Short	Medium	NOTEST	0.179679	0.190198	0.0820765	0	1	1	no	0.010519
XLOC_009905	XLOC_009905	ACLY	chr17:40023178-40075272	Short	Long	OK	3.9407	23.6355	2.58443	0.597936	0.07935	0.349827	no	19.6948
XLOC_009905	XLOC_009905	ACLY	chr17:40023178-40075272	Medium	Long	OK	7.78088	23.6355	1.60295	0.383813	0.42615	0.628701	no	15.8546
XLOC_009905	XLOC_009905	ACLY	chr17:40023178-40075272	Short	Medium	OK	3.9407	7.78088	0.981481	0.334715	0.62365	0.7627	no	3.84018
XLOC_012646	XLOC_012646	ACMSD	chr2:135596185-135676176	Medium	Long	NOTEST	0.0354846	0.411875	3.53694	0	1	1	no	0.37639
XLOC_012646	XLOC_012646	ACMSD	chr2:135596185-135676176	Short	Medium	NOTEST	0.305731	0.0354846	-3.107	0	1	1	no	0.270246
XLOC_012646	XLOC_012646	ACMSD	chr2:135596185-135676176	Short	Long	NOTEST	0.305731	0.411875	0.429942	0	1	1	no	0.106144
XLOC_020997	XLOC_020997	ACN9	chr7:96745904-96811075	Medium	Long	NOTEST	0.384891	0.711639	0.886697	0	1	1	no	0.326748
XLOC_020997	XLOC_020997	ACN9	chr7:96745904-96811075	Short	Medium	NOTEST	0.629055	0.384891	-0.708738	0	1	1	no	0.244164
XLOC_020997	XLOC_020997	ACN9	chr7:96745904-96811075	Short	Long	NOTEST	0.629055	0.711639	0.177959	0	1	1	no	0.082584
XLOC_022712	XLOC_022712	ACO1	chr9:32384600-32450832	Medium	Long	OK	0.173276	8.25898	5.57482	1.28535	0.00405	0.118412	no	8.0857
XLOC_022712	XLOC_022712	ACO1	chr9:32384600-32450832	Short	Long	OK	0.767487	8.25898	3.42775	0.730801	0.06985	0.332207	no	7.49149
XLOC_022712	XLOC_022712	ACO1	chr9:32384600-32450832	Short	Medium	NOTEST	0.767487	0.173276	-2.14707	0	1	1	no	0.594211
XLOC_014815	XLOC_014815	ACO2	chr22:41865128-41940610	Medium	Long	OK	0.530054	5.00348	3.23872	0.875921	0.1738	0.458493	no	4.47343
XLOC_014815	XLOC_014815	ACO2	chr22:41865128-41940610	Short	Long	OK	0.833187	5.00348	2.58622	0.717865	0.17435	0.458993	no	4.17029
XLOC_014815	XLOC_014815	ACO2	chr22:41865128-41940610	Short	Medium	NOTEST	0.833187	0.530054	-0.652503	0	1	1	no	0.303133
XLOC_006545	XLOC_006545	ACOT1	chr14:73945188-74025651	Medium	Long	NOTEST	0	0.102373	inf	0	1	1	no	0.102373
XLOC_006545	XLOC_006545	ACOT1	chr14:73945188-74025651	Short	Long	NOTEST	0.00401761	0.102373	4.67136	0	1	1	no	0.0983554
XLOC_006545	XLOC_006545	ACOT1	chr14:73945188-74025651	Short	Medium	NOTEST	0.00401761	0	#NAME?	0	1	1	no	0.00401761
XLOC_000417	XLOC_000417	ACOT11	chr1:55013806-55100417	Short	Long	OK	0.632556	12.2632	4.277	0.567333	0.027	0.233017	no	11.6306
XLOC_000417	XLOC_000417	ACOT11	chr1:55013806-55100417	Medium	Long	OK	1.15325	12.2632	3.41056	0.695687	0.1265	0.413141	no	11.1099
XLOC_000417	XLOC_000417	ACOT11	chr1:55013806-55100417	Short	Medium	OK	0.632556	1.15325	0.866436	0.133557	0.60015	0.746595	no	0.520694
XLOC_018033	XLOC_018033	ACOT12	chr5:80243511-81047072	Short	Medium	OK	0.114215	9.2685	6.34251	0.372368	0.0729	0.337687	no	9.15428
XLOC_018033	XLOC_018033	ACOT12	chr5:80243511-81047072	Medium	Long	OK	9.2685	0.184732	-5.64883	-0.405647	0.22595	0.500822	no	9.08377
XLOC_018033	XLOC_018033	ACOT12	chr5:80243511-81047072	Short	Long	NOTEST	0.114215	0.184732	0.693675	0	1	1	no	0.070517
XLOC_018417	XLOC_018417	ACOT13	chr6:24667262-24719403	Short	Long	OK	63.833	0.162678	-8.61614	-0.0261875	0.1336	0.420879	no	63.6703
XLOC_018417	XLOC_018417	ACOT13	chr6:24667262-24719403	Short	Medium	OK	63.833	0.469605	-7.08671	-0.871901	0.0012	0.0857806	no	63.3634
XLOC_018417	XLOC_018417	ACOT13	chr6:24667262-24719403	Medium	Long	NOTEST	0.469605	0.162678	-1.52943	0	1	1	no	0.306927
XLOC_006546	XLOC_006546	ACOT2	chr14:74034323-74042362	Medium	Long	OK	0.0624527	1.09817	4.13619	1.07543	0.45445	0.648596	no	1.03572
XLOC_006546	XLOC_006546	ACOT2	chr14:74034323-74042362	Short	Long	OK	0.252209	1.09817	2.12241	0.635562	0.4812	0.666539	no	0.845961
XLOC_006546	XLOC_006546	ACOT2	chr14:74034323-74042362	Short	Medium	NOTEST	0.252209	0.0624527	-2.01378	0	1	1	no	0.189756
XLOC_006547	XLOC_006547	ACOT4	chr14:74058409-74062470	Medium	Long	NOTEST	0.08484	0.0100371	-3.0794	0	1	1	no	0.0748029
XLOC_006547	XLOC_006547	ACOT4	chr14:74058409-74062470	Short	Long	NOTEST	0.0764551	0.0100371	-2.92927	0	1	1	no	0.066418
XLOC_006547	XLOC_006547	ACOT4	chr14:74058409-74062470	Short	Medium	NOTEST	0.0764551	0.08484	0.150132	0	1	1	no	0.0083849
XLOC_006548	XLOC_006548	ACOT6	chr14:74083547-74086592	Medium	Long	OK	0.0876437	7.21374	6.36295	1.73139	0.2543	0.513843	no	7.1261
XLOC_006548	XLOC_006548	ACOT6	chr14:74083547-74086592	Short	Long	OK	0.111628	7.21374	6.01398	1.56772	0.17335	0.458146	no	7.10211
XLOC_006548	XLOC_006548	ACOT6	chr14:74083547-74086592	Short	Medium	NOTEST	0.111628	0.0876437	-0.348978	0	1	1	no	0.0239843
XLOC_001249	XLOC_001249	ACOT7	chr1:6324331-6453826	Short	Long	NOTEST	0.417108	0.133811	-1.64023	0	1	1	no	0.283297
XLOC_001249	XLOC_001249	ACOT7	chr1:6324331-6453826	Medium	Long	NOTEST	0.401667	0.133811	-1.58581	0	1	1	no	0.267856
XLOC_001249	XLOC_001249	ACOT7	chr1:6324331-6453826	Short	Medium	NOTEST	0.417108	0.401667	-0.0544187	0	1	1	no	0.015441
XLOC_014219	XLOC_014219	ACOT8	chr20:44462469-44486048	Short	Long	OK	0.978818	0.324067	-1.59475	-0.00288698	0.513	0.688849	no	0.654751
XLOC_014219	XLOC_014219	ACOT8	chr20:44462469-44486048	Short	Medium	OK	0.978818	0.594185	-0.720128	-0.0361968	0.7122	0.82017	no	0.384633
XLOC_014219	XLOC_014219	ACOT8	chr20:44462469-44486048	Medium	Long	NOTEST	0.594185	0.324067	-0.874619	0	1	1	no	0.270118
XLOC_024215	XLOC_024215	ACOT9	chrX:23721776-23761407	Medium	Long	OK	12.8183	0.18165	-6.1409	-1.50461	0.20615	0.486658	no	12.6366
XLOC_024215	XLOC_024215	ACOT9	chrX:23721776-23761407	Short	Medium	OK	0.71499	12.8183	4.16414	1.08039	0.1029	0.382103	no	12.1033
XLOC_024215	XLOC_024215	ACOT9	chrX:23721776-23761407	Short	Long	NOTEST	0.71499	0.18165	-1.97676	0	1	1	no	0.53334
XLOC_010155	XLOC_010155	ACOX1	chr17:73937588-74002080	Short	Long	OK	2.1221	63.3496	4.89977	1.02317	0.0009	0.0794328	no	61.2275
XLOC_010155	XLOC_010155	ACOX1	chr17:73937588-74002080	Medium	Long	OK	3.02856	63.3496	4.38663	0.923341	0.0078	0.150529	no	60.321
XLOC_010155	XLOC_010155	ACOX1	chr17:73937588-74002080	Short	Medium	OK	2.1221	3.02856	0.513139	0.141399	0.6415	0.774739	no	0.90646
XLOC_016030	XLOC_016030	ACOX2	chr3:58490862-58522929	Short	Long	NOTEST	0.245529	0.0504223	-2.28376	0	1	1	no	0.195107
XLOC_016030	XLOC_016030	ACOX2	chr3:58490862-58522929	Medium	Long	NOTEST	0.151356	0.0504223	-1.58581	0	1	1	no	0.100934
XLOC_016030	XLOC_016030	ACOX2	chr3:58490862-58522929	Short	Medium	NOTEST	0.245529	0.151356	-0.69795	0	1	1	no	0.094173
XLOC_016913	XLOC_016913	ACOX3	chr4:8368008-8442452	Short	Long	OK	6.04936	0.0485132	-6.96226	-1.35248	0.2215	0.497961	no	6.00085
XLOC_016913	XLOC_016913	ACOX3	chr4:8368008-8442452	Short	Medium	OK	6.04936	0.836875	-2.8537	-0.587099	0.24635	0.511195	no	5.21249
XLOC_016913	XLOC_016913	ACOX3	chr4:8368008-8442452	Medium	Long	NOTEST	0.836875	0.0485132	-4.10856	0	1	1	no	0.788362
XLOC_012571	XLOC_012571	ACOXL	chr2:111490149-111875799	Short	Medium	NOTEST	0.33717	0.100498	-1.74631	0	1	1	no	0.236672
XLOC_012571	XLOC_012571	ACOXL	chr2:111490149-111875799	Medium	Long	NOTEST	0.100498	0.224198	1.15761	0	1	1	no	0.1237
XLOC_012571	XLOC_012571	ACOXL	chr2:111490149-111875799	Short	Long	NOTEST	0.33717	0.224198	-0.588707	0	1	1	no	0.112972
XLOC_012220	XLOC_012220	ACP1	chr2:264868-278282	Medium	Long	OK	1.97571	0.067537	-4.87055	-1.07252	0.2135	0.4929	no	1.90817
XLOC_012220	XLOC_012220	ACP1	chr2:264868-278282	Short	Medium	OK	0.835556	1.97571	1.24156	0.515015	0.4517	0.646539	no	1.14015
XLOC_012220	XLOC_012220	ACP1	chr2:264868-278282	Short	Long	NOTEST	0.835556	0.067537	-3.62899	0	1	1	no	0.768019
XLOC_004225	XLOC_004225	ACP2	chr11:47260852-47290584	Short	Long	OK	1.07948	31.0928	4.84817	0.997618	0.02035	0.21232	no	30.0133
XLOC_004225	XLOC_004225	ACP2	chr11:47260852-47290584	Medium	Long	OK	1.3274	31.0928	4.54991	0.917947	0.03325	0.250906	no	29.7654
XLOC_004225	XLOC_004225	ACP2	chr11:47260852-47290584	Short	Medium	OK	1.07948	1.3274	0.29826	0.0867828	0.878	0.925245	no	0.24792
XLOC_011632	XLOC_011632	ACP5	chr19:11685474-11689801	Medium	Long	NOTEST	0.0727234	0.130631	0.845008	0	1	1	no	0.0579076
XLOC_011632	XLOC_011632	ACP5	chr19:11685474-11689801	Short	Medium	NOTEST	0.103145	0.0727234	-0.504177	0	1	1	no	0.0304216
XLOC_011632	XLOC_011632	ACP5	chr19:11685474-11689801	Short	Long	NOTEST	0.103145	0.130631	0.340831	0	1	1	no	0.027486
XLOC_001799	XLOC_001799	ACP6	chr1:147119167-147142634	Short	Medium	OK	5.13089	0.145991	-5.13526	-1.19017	0.0097	0.163131	no	4.9849
XLOC_001799	XLOC_001799	ACP6	chr1:147119167-147142634	Short	Long	OK	5.13089	0.323348	-3.98805	-0.912707	0.2495	0.51282	no	4.80754
XLOC_001799	XLOC_001799	ACP6	chr1:147119167-147142634	Medium	Long	NOTEST	0.145991	0.323348	1.14721	0	1	1	no	0.177357
XLOC_015606	XLOC_015606	ACPL2	chr3:140950666-141013745	Medium	Long	OK	1.6371	0.393907	-2.05522	-0.851996	0.13915	0.426075	no	1.24319
XLOC_015606	XLOC_015606	ACPL2	chr3:140950666-141013745	Short	Long	OK	1.52848	0.393907	-1.95617	-0.761088	0.1755	0.460373	no	1.13457
XLOC_015606	XLOC_015606	ACPL2	chr3:140950666-141013745	Short	Medium	OK	1.52848	1.6371	0.0990518	0.0352014	0.9476	0.967418	no	0.10862
XLOC_015575	XLOC_015575	ACPP	chr3:132036210-132087146	Short	Medium	NOTEST	0.302267	0.309415	0.0337171	0	1	1	no	0.007148
XLOC_015575	XLOC_015575	ACPP	chr3:132036210-132087146	Short	Long	NOTEST	0.302267	0.308423	0.0290863	0	1	1	no	0.006156
XLOC_015575	XLOC_015575	ACPP	chr3:132036210-132087146	Medium	Long	NOTEST	0.309415	0.308423	-0.00463081	0	1	1	no	0.000992
XLOC_011249	XLOC_011249	ACPT	chr19:51293671-51298481	Short	Long	OK	1.78322	0.120228	-3.89065	-1.3668	0.32775	0.555373	no	1.66299
XLOC_011249	XLOC_011249	ACPT	chr19:51293671-51298481	Medium	Long	OK	0.968966	0.120228	-3.01068	-1.19831	0.415	0.621196	no	0.848738
XLOC_011249	XLOC_011249	ACPT	chr19:51293671-51298481	Short	Medium	OK	1.78322	0.968966	-0.879968	-0.342112	0.5565	0.718955	no	0.814254
XLOC_014879	XLOC_014879	ACR	chr22:51176651-51183727	Short	Long	NOTEST	0.0718067	0.665634	3.21254	0	1	1	no	0.593827
XLOC_014879	XLOC_014879	ACR	chr22:51176651-51183727	Medium	Long	NOTEST	0.212715	0.665634	1.64581	0	1	1	no	0.452919
XLOC_014879	XLOC_014879	ACR	chr22:51176651-51183727	Short	Medium	NOTEST	0.0718067	0.212715	1.56673	0	1	1	no	0.140908
XLOC_005313	XLOC_005313	ACRBP	chr12:6747241-6756580	Short	Long	NOTEST	0.247651	0.0630733	-1.97321	0	1	1	no	0.184578
XLOC_005313	XLOC_005313	ACRBP	chr12:6747241-6756580	Short	Medium	NOTEST	0.247651	0.0680419	-1.86381	0	1	1	no	0.179609
XLOC_005313	XLOC_005313	ACRBP	chr12:6747241-6756580	Medium	Long	NOTEST	0.0680419	0.0630733	-0.109394	0	1	1	no	0.0049686
XLOC_023886	XLOC_023886	ACRC	chrX:70430034-70948962	Short	Long	OK	0.0551985	39.0459	9.46633	0.2239	0.03515	0.257153	no	38.9907
XLOC_023886	XLOC_023886	ACRC	chrX:70430034-70948962	Medium	Long	OK	0.068593	39.0459	9.15289	0.247541	0.0437	0.27713	no	38.9773
XLOC_023886	XLOC_023886	ACRC	chrX:70430034-70948962	Short	Medium	NOTEST	0.0551985	0.068593	0.313432	0	1	1	no	0.0133945
XLOC_004672	XLOC_004672	ACRV1	chr11:125495030-125550793	Short	Long	NOTEST	0.0315723	0.379686	3.58808	0	1	1	no	0.348114
XLOC_004672	XLOC_004672	ACRV1	chr11:125495030-125550793	Medium	Long	NOTEST	0.19542	0.379686	0.958226	0	1	1	no	0.184266
XLOC_004672	XLOC_004672	ACRV1	chr11:125495030-125550793	Short	Medium	NOTEST	0.0315723	0.19542	2.62985	0	1	1	no	0.163848
XLOC_007846	XLOC_007846	ACSBG1	chr15:78463186-78527049	Medium	Long	OK	0.297714	31.7142	6.73506	1.47627	0.16825	0.454689	no	31.4165
XLOC_007846	XLOC_007846	ACSBG1	chr15:78463186-78527049	Short	Long	OK	1.19154	31.7142	4.73424	1.03113	0.0955	0.372688	no	30.5227
XLOC_007846	XLOC_007846	ACSBG1	chr15:78463186-78527049	Short	Medium	OK	1.19154	0.297714	-2.00082	-0.848303	0.5274	0.698522	no	0.893826
XLOC_010706	XLOC_010706	ACSBG2	chr19:6135709-6193112	Short	Long	OK	1.10016	0.117836	-3.22286	-1.20342	0.3386	0.563346	no	0.982324
XLOC_010706	XLOC_010706	ACSBG2	chr19:6135709-6193112	Short	Medium	OK	1.10016	0.388458	-1.50188	-0.593696	0.6134	0.755918	no	0.711702
XLOC_010706	XLOC_010706	ACSBG2	chr19:6135709-6193112	Medium	Long	NOTEST	0.388458	0.117836	-1.72097	0	1	1	no	0.270622
XLOC_009327	XLOC_009327	ACSF2	chr17:48503518-48552200	Short	Long	OK	0.129749	1.04569	3.01067	0.811927	0.1731	0.458144	no	0.915941
XLOC_009327	XLOC_009327	ACSF2	chr17:48503518-48552200	Medium	Long	OK	0.164526	1.04569	2.66807	0.87616	0.20165	0.483624	no	0.881164
XLOC_009327	XLOC_009327	ACSF2	chr17:48503518-48552200	Short	Medium	NOTEST	0.129749	0.164526	0.342601	0	1	1	no	0.034777
XLOC_008431	XLOC_008431	ACSF3	chr16:89160216-89222254	Short	Medium	NOTEST	0.241879	0.401238	0.730174	0	1	1	no	0.159359
XLOC_008431	XLOC_008431	ACSF3	chr16:89160216-89222254	Short	Long	NOTEST	0.241879	0.395384	0.708971	0	1	1	no	0.153505
XLOC_008431	XLOC_008431	ACSF3	chr16:89160216-89222254	Medium	Long	NOTEST	0.401238	0.395384	-0.0212037	0	1	1	no	0.005854
XLOC_017279	XLOC_017279	ACSL1	chr4:185676748-185747268	Short	Long	OK	27.3227	0.277657	-6.62065	-1.23291	0.00245	0.103682	no	27.045
XLOC_017279	XLOC_017279	ACSL1	chr4:185676748-185747268	Short	Medium	OK	27.3227	7.01787	-1.96099	-0.341969	0.0646	0.3239	no	20.3048
XLOC_017279	XLOC_017279	ACSL1	chr4:185676748-185747268	Medium	Long	OK	7.01787	0.277657	-4.65966	-1.42904	0.0152	0.189696	no	6.74021
XLOC_012877	XLOC_012877	ACSL3	chr2:223725731-223808119	Medium	Long	OK	4.78034	124.861	4.70707	1.05188	0.0606	0.316203	no	120.081
XLOC_012877	XLOC_012877	ACSL3	chr2:223725731-223808119	Short	Long	OK	5.61396	124.861	4.47517	0.938173	0.00585	0.135302	no	119.247
XLOC_012877	XLOC_012877	ACSL3	chr2:223725731-223808119	Short	Medium	OK	5.61396	4.78034	-0.231904	-0.0622171	0.87975	0.926028	no	0.83362
XLOC_024438	XLOC_024438	ACSL4	chrX:108884563-108976621	Short	Medium	NOTEST	0.452831	0.778615	0.781937	0	1	1	no	0.325784
XLOC_024438	XLOC_024438	ACSL4	chrX:108884563-108976621	Short	Long	NOTEST	0.452831	0.770757	0.767303	0	1	1	no	0.317926
XLOC_024438	XLOC_024438	ACSL4	chrX:108884563-108976621	Medium	Long	NOTEST	0.778615	0.770757	-0.0146331	0	1	1	no	0.007858
XLOC_002733	XLOC_002733	ACSL5	chr10:114133915-114188138	Short	Long	NOTEST	0.0405909	0.131198	1.69251	0	1	1	no	0.0906071
XLOC_002733	XLOC_002733	ACSL5	chr10:114133915-114188138	Short	Medium	NOTEST	0.0405909	0.119528	1.55813	0	1	1	no	0.0789371
XLOC_002733	XLOC_002733	ACSL5	chr10:114133915-114188138	Medium	Long	NOTEST	0.119528	0.131198	0.134388	0	1	1	no	0.01167
XLOC_018118	XLOC_018118	ACSL6	chr5:131285666-131347761	Medium	Long	NOTEST	0.517324	0.39197	-0.400324	0	1	1	no	0.125354
XLOC_018118	XLOC_018118	ACSL6	chr5:131285666-131347761	Short	Long	NOTEST	0.476771	0.39197	-0.28255	0	1	1	no	0.084801
XLOC_018118	XLOC_018118	ACSL6	chr5:131285666-131347761	Short	Medium	NOTEST	0.476771	0.517324	0.117773	0	1	1	no	0.040553
XLOC_008601	XLOC_008601	ACSM1	chr16:20634558-20702578	Short	Medium	OK	1.19091	0.56925	-1.06493	-0.419232	0.40595	0.614637	no	0.62166
XLOC_008601	XLOC_008601	ACSM1	chr16:20634558-20702578	Medium	Long	OK	0.56925	1.13863	1.00016	0.344619	0.4077	0.615727	no	0.56938
XLOC_008601	XLOC_008601	ACSM1	chr16:20634558-20702578	Short	Long	OK	1.19091	1.13863	-0.064777	-0.019944	0.9659	0.978854	no	0.05228
XLOC_008109	XLOC_008109	ACSM2A	chr16:20462858-20498991	Medium	Long	NOTEST	0.00673968	0.0457463	2.7629	0	1	1	no	0.0390066
XLOC_008109	XLOC_008109	ACSM2A	chr16:20462858-20498991	Short	Long	NOTEST	0.0100895	0.0457463	2.1808	0	1	1	no	0.0356568
XLOC_008109	XLOC_008109	ACSM2A	chr16:20462858-20498991	Short	Medium	NOTEST	0.0100895	0.00673968	-0.582108	0	1	1	no	0.00334982
XLOC_008600	XLOC_008600	ACSM2B	chr16:20548082-20587695	Short	Long	NOTEST	0.0206017	0.0370968	0.848532	0	1	1	no	0.0164951
XLOC_008600	XLOC_008600	ACSM2B	chr16:20548082-20587695	Medium	Long	NOTEST	0.0245517	0.0370968	0.595473	0	1	1	no	0.0125451
XLOC_008600	XLOC_008600	ACSM2B	chr16:20548082-20587695	Short	Medium	NOTEST	0.0206017	0.0245517	0.253059	0	1	1	no	0.00395
XLOC_008110	XLOC_008110	ACSM3	chr16:20775311-20860990	Short	Long	OK	0.141608	12.7512	6.49258	1.39892	0.0806	0.351929	no	12.6096
XLOC_008110	XLOC_008110	ACSM3	chr16:20775311-20860990	Medium	Long	OK	0.162612	12.7512	6.29305	1.11173	0.15675	0.443756	no	12.5886
XLOC_008110	XLOC_008110	ACSM3	chr16:20775311-20860990	Short	Medium	NOTEST	0.141608	0.162612	0.199528	0	1	1	no	0.021004
XLOC_004760	XLOC_004760	ACSM4	chr12:7456927-7480969	Short	Medium	NOTEST	0.190695	0.138384	-0.462587	0	1	1	no	0.052311
XLOC_004760	XLOC_004760	ACSM4	chr12:7456927-7480969	Short	Long	NOTEST	0.190695	0.142548	-0.419818	0	1	1	no	0.048147
XLOC_004760	XLOC_004760	ACSM4	chr12:7456927-7480969	Medium	Long	NOTEST	0.138384	0.142548	0.0427683	0	1	1	no	0.004164
XLOC_008108	XLOC_008108	ACSM5	chr16:20420855-20452281	Medium	Long	NOTEST	0.159835	0.892842	2.48182	0	1	1	no	0.733007
XLOC_008108	XLOC_008108	ACSM5	chr16:20420855-20452281	Short	Long	NOTEST	0.388018	0.892842	1.20228	0	1	1	no	0.504824
XLOC_008108	XLOC_008108	ACSM5	chr16:20420855-20452281	Short	Medium	NOTEST	0.388018	0.159835	-1.27954	0	1	1	no	0.228183
XLOC_014116	XLOC_014116	ACSS1	chr20:24986865-25038818	Short	Long	OK	3.60983	1.47173	-1.29442	-0.437631	0.2694	0.518542	no	2.1381
XLOC_014116	XLOC_014116	ACSS1	chr20:24986865-25038818	Medium	Long	OK	2.85097	1.47173	-0.953941	-0.320114	0.4544	0.648552	no	1.37924
XLOC_014116	XLOC_014116	ACSS1	chr20:24986865-25038818	Short	Medium	OK	3.60983	2.85097	-0.340479	-0.139	0.84205	0.90265	no	0.75886
XLOC_013836	XLOC_013836	ACSS2	chr20:33462765-33515769	Medium	Long	OK	0.381331	17.9173	5.55417	1.3028	0.0034	0.11253	no	17.536
XLOC_013836	XLOC_013836	ACSS2	chr20:33462765-33515769	Short	Long	OK	0.39126	17.9173	5.51708	1.25471	0.01525	0.190034	no	17.526
XLOC_013836	XLOC_013836	ACSS2	chr20:33462765-33515769	Short	Medium	NOTEST	0.39126	0.381331	-0.0370837	0	1	1	no	0.009929
XLOC_005073	XLOC_005073	ACSS3	chr12:81471808-81649582	Short	Long	OK	0.876778	15.8401	4.17522	1.32641	0.0738	0.339339	no	14.9633
XLOC_005073	XLOC_005073	ACSS3	chr12:81471808-81649582	Medium	Long	OK	0.998978	15.8401	3.98698	1.47016	0.0776	0.346369	no	14.8411
XLOC_005073	XLOC_005073	ACSS3	chr12:81471808-81649582	Short	Medium	OK	0.876778	0.998978	0.188241	0.072072	0.86555	0.917706	no	0.1222
XLOC_002261	XLOC_002261	ACTA1	chr1:229566992-229569843	Short	Medium	NOTEST	0.311185	0.0691333	-2.17032	0	1	1	no	0.242052
XLOC_002261	XLOC_002261	ACTA1	chr1:229566992-229569843	Medium	Long	NOTEST	0.0691333	0.254668	1.88117	0	1	1	no	0.185535
XLOC_002261	XLOC_002261	ACTA1	chr1:229566992-229569843	Short	Long	NOTEST	0.311185	0.254668	-0.289156	0	1	1	no	0.056517
XLOC_003080	XLOC_003080	ACTA2	chr10:90694830-90775542	Short	Long	OK	11.7849	3.29041	-1.84059	-0.267318	0.26085	0.515198	no	8.49449
XLOC_003080	XLOC_003080	ACTA2	chr10:90694830-90775542	Short	Medium	OK	11.7849	5.2915	-1.15519	-0.169546	0.52595	0.697802	no	6.4934
XLOC_003080	XLOC_003080	ACTA2	chr10:90694830-90775542	Medium	Long	OK	5.2915	3.29041	-0.685407	-0.171692	0.72595	0.82931	no	2.00109
XLOC_021297	XLOC_021297	ACTB	chr7:5566778-5570232	Medium	Long	OK	93.0751	1527.03	4.03619	1.27291	0.15545	0.442042	no	1433.95
XLOC_021297	XLOC_021297	ACTB	chr7:5566778-5570232	Short	Long	OK	114.212	1527.03	3.74094	1.0358	0.046	0.282565	no	1412.82
XLOC_021297	XLOC_021297	ACTB	chr7:5566778-5570232	Short	Medium	OK	114.212	93.0751	-0.295249	-0.0851452	0.85915	0.913495	no	21.1369
XLOC_017970	XLOC_017970	ACTBL2	chr5:56775842-56778636	Short	Medium	NOTEST	0.192011	0.0226797	-3.08171	0	1	1	no	0.169331
XLOC_017970	XLOC_017970	ACTBL2	chr5:56775842-56778636	Short	Long	NOTEST	0.192011	0.0553685	-1.79405	0	1	1	no	0.136643
XLOC_017970	XLOC_017970	ACTBL2	chr5:56775842-56778636	Medium	Long	NOTEST	0.0226797	0.0553685	1.28766	0	1	1	no	0.0326888
XLOC_007623	XLOC_007623	ACTC1	chr15:35080296-35087927	Medium	Long	NOTEST	0.0739287	0.246025	1.7346	0	1	1	no	0.172096
XLOC_007623	XLOC_007623	ACTC1	chr15:35080296-35087927	Short	Medium	NOTEST	0.243735	0.0739287	-1.72111	0	1	1	no	0.169806
XLOC_007623	XLOC_007623	ACTC1	chr15:35080296-35087927	Short	Long	NOTEST	0.243735	0.246025	0.0134883	0	1	1	no	0.00229
XLOC_010209	XLOC_010209	ACTG1	chr17:79476996-79479892	Medium	Long	OK	128.832	5130.79	5.31562	1.45235	0.0976	0.374871	no	5001.96
XLOC_010209	XLOC_010209	ACTG1	chr17:79476996-79479892	Short	Long	OK	384.848	5130.79	3.73682	0.980963	0.071	0.334266	no	4745.94
XLOC_010209	XLOC_010209	ACTG1	chr17:79476996-79479892	Short	Medium	OK	384.848	128.832	-1.5788	-0.374734	0.2293	0.502203	no	256.016
XLOC_000552	XLOC_000552	ACTG1P4	chr1:104068577-104122156	Short	Medium	OK	0.130967	2.97058	4.50347	0.403084	0.0428	0.275701	no	2.83961
XLOC_000552	XLOC_000552	ACTG1P4	chr1:104068577-104122156	Short	Long	OK	0.130967	1.95975	3.90339	0.295719	0.144	0.43053	no	1.82878
XLOC_000552	XLOC_000552	ACTG1P4	chr1:104068577-104122156	Medium	Long	OK	2.97058	1.95975	-0.60008	-0.0691108	0.7915	0.871466	no	1.01083
XLOC_012442	XLOC_012442	ACTG2	chr2:74120092-74146780	Short	Long	NOTEST	0.294674	0.0286879	-3.36061	0	1	1	no	0.265986
XLOC_012442	XLOC_012442	ACTG2	chr2:74120092-74146780	Short	Medium	NOTEST	0.294674	0.0606212	-2.28123	0	1	1	no	0.234053
XLOC_012442	XLOC_012442	ACTG2	chr2:74120092-74146780	Medium	Long	NOTEST	0.0606212	0.0286879	-1.07938	0	1	1	no	0.0319333
XLOC_013825	XLOC_013825	ACTL10	chr20:32244892-32262264	Short	Long	NOTEST	0.0691404	0.165803	1.26187	0	1	1	no	0.0966626
XLOC_013825	XLOC_013825	ACTL10	chr20:32244892-32262264	Medium	Long	NOTEST	0.0974728	0.165803	0.766403	0	1	1	no	0.0683302
XLOC_013825	XLOC_013825	ACTL10	chr20:32244892-32262264	Short	Medium	NOTEST	0.0691404	0.0974728	0.49547	0	1	1	no	0.0283324
XLOC_015695	XLOC_015695	ACTL6A	chr3:179280707-179306193	Short	Medium	OK	0.882571	3.00951	1.76975	0.530219	0.2392	0.508106	no	2.12694
XLOC_015695	XLOC_015695	ACTL6A	chr3:179280707-179306193	Short	Long	OK	0.882571	2.35624	1.4167	0.393441	0.4013	0.611108	no	1.47367
XLOC_015695	XLOC_015695	ACTL6A	chr3:179280707-179306193	Medium	Long	OK	3.00951	2.35624	-0.353045	-0.0927642	0.83875	0.900479	no	0.65327
XLOC_021598	XLOC_021598	ACTL6B	chr7:100240725-100254084	Short	Long	OK	1.20914	0.489014	-1.30603	-0.483381	0.57195	0.728098	no	0.720126
XLOC_021598	XLOC_021598	ACTL6B	chr7:100240725-100254084	Short	Medium	OK	1.20914	0.730606	-0.726819	-0.276921	0.7881	0.869226	no	0.478534
XLOC_021598	XLOC_021598	ACTL6B	chr7:100240725-100254084	Medium	Long	NOTEST	0.730606	0.489014	-0.579216	0	1	1	no	0.241592
XLOC_022905	XLOC_022905	ACTL7A	chr9:111624507-111626035	Short	Long	NOTEST	0.0283563	0.054116	0.932386	0	1	1	no	0.0257597
XLOC_022905	XLOC_022905	ACTL7A	chr9:111624507-111626035	Medium	Long	NOTEST	0.0357167	0.054116	0.599457	0	1	1	no	0.0183993
XLOC_022905	XLOC_022905	ACTL7A	chr9:111624507-111626035	Short	Medium	NOTEST	0.0283563	0.0357167	0.332928	0	1	1	no	0.0073604
XLOC_023402	XLOC_023402	ACTL7B	chr9:111616868-111618275	Short	Medium	NOTEST	0.34878	0.0836373	-2.0601	0	1	1	no	0.265143
XLOC_023402	XLOC_023402	ACTL7B	chr9:111616868-111618275	Short	Long	NOTEST	0.34878	0.129873	-1.42521	0	1	1	no	0.218907
XLOC_023402	XLOC_023402	ACTL7B	chr9:111616868-111618275	Medium	Long	NOTEST	0.0836373	0.129873	0.634888	0	1	1	no	0.0462357
XLOC_000146	XLOC_000146	ACTL8	chr1:18081807-18153558	Short	Medium	NOTEST	0.257328	0.0566991	-2.18221	0	1	1	no	0.200629
XLOC_000146	XLOC_000146	ACTL8	chr1:18081807-18153558	Short	Long	NOTEST	0.257328	0.108107	-1.25115	0	1	1	no	0.149221
XLOC_000146	XLOC_000146	ACTL8	chr1:18081807-18153558	Medium	Long	NOTEST	0.0566991	0.108107	0.931058	0	1	1	no	0.0514079
XLOC_011583	XLOC_011583	ACTL9	chr19:8807746-8809180	Short	Medium	NOTEST	0.131346	0	#NAME?	0	1	1	no	0.131346
XLOC_011583	XLOC_011583	ACTL9	chr19:8807746-8809180	Short	Long	NOTEST	0.131346	0.0628825	-1.06264	0	1	1	no	0.0684635
XLOC_011583	XLOC_011583	ACTL9	chr19:8807746-8809180	Medium	Long	NOTEST	0	0.0628825	inf	0	1	1	no	0.0628825
XLOC_006986	XLOC_006986	ACTN1	chr14:69340839-69446083	Medium	Long	OK	5.32422	184.978	5.11864	1.19943	0.0109	0.169449	no	179.654
XLOC_006986	XLOC_006986	ACTN1	chr14:69340839-69446083	Short	Long	OK	8.37127	184.978	4.46577	0.923554	0.0024	0.103682	no	176.607
XLOC_006986	XLOC_006986	ACTN1	chr14:69340839-69446083	Short	Medium	OK	8.37127	5.32422	-0.652877	-0.178612	0.5859	0.737433	no	3.04705
XLOC_006525	XLOC_006525	ACTN1-AS1	chr14:69446398-69454180	Short	Medium	NOTEST	0.361514	0.106143	-1.76804	0	1	1	no	0.255371
XLOC_006525	XLOC_006525	ACTN1-AS1	chr14:69446398-69454180	Short	Long	NOTEST	0.361514	0.12245	-1.56186	0	1	1	no	0.239064
XLOC_006525	XLOC_006525	ACTN1-AS1	chr14:69446398-69454180	Medium	Long	NOTEST	0.106143	0.12245	0.206176	0	1	1	no	0.016307
XLOC_001132	XLOC_001132	ACTN2	chr1:236849753-236927927	Short	Long	OK	0.473542	105.537	7.80004	1.79803	0.00365	0.114074	no	105.063
XLOC_001132	XLOC_001132	ACTN2	chr1:236849753-236927927	Medium	Long	OK	1.80664	105.537	5.86829	1.3804	0.04585	0.28243	no	103.73
XLOC_001132	XLOC_001132	ACTN2	chr1:236849753-236927927	Short	Medium	OK	0.473542	1.80664	1.93175	0.819146	0.33255	0.559269	no	1.3331
XLOC_003694	XLOC_003694	ACTN3	chr11:66313865-66330799	Short	Medium	NOTEST	0.191822	0.0848676	-1.17648	0	1	1	no	0.106954
XLOC_003694	XLOC_003694	ACTN3	chr11:66313865-66330799	Short	Long	NOTEST	0.191822	0.117535	-0.706681	0	1	1	no	0.074287
XLOC_003694	XLOC_003694	ACTN3	chr11:66313865-66330799	Medium	Long	NOTEST	0.0848676	0.117535	0.469803	0	1	1	no	0.0326674
XLOC_011027	XLOC_011027	ACTN4	chr19:39138266-39235114	Short	Long	OK	13.9275	175.84	3.65825	0.851811	0.04565	0.282038	no	161.912
XLOC_011027	XLOC_011027	ACTN4	chr19:39138266-39235114	Medium	Long	OK	30.0307	175.84	2.54975	0.566964	0.19075	0.475607	no	145.809
XLOC_011027	XLOC_011027	ACTN4	chr19:39138266-39235114	Short	Medium	OK	13.9275	30.0307	1.1085	0.237539	0.4117	0.618999	no	16.1032
XLOC_006484	XLOC_006484	ACTR10	chr14:58666832-58702353	Short	Medium	NOTEST	0.657537	0.233777	-1.49194	0	1	1	no	0.42376
XLOC_006484	XLOC_006484	ACTR10	chr14:58666832-58702353	Short	Long	NOTEST	0.657537	0.234469	-1.48768	0	1	1	no	0.423068
XLOC_006484	XLOC_006484	ACTR10	chr14:58666832-58702353	Medium	Long	NOTEST	0.233777	0.234469	0.00426094	0	1	1	no	0.000692
XLOC_003159	XLOC_003159	ACTR1A	chr10:104238985-104262512	Short	Long	OK	2.09865	0.201649	-3.37954	-1.26515	0.34565	0.5685	no	1.897
XLOC_003159	XLOC_003159	ACTR1A	chr10:104238985-104262512	Medium	Long	OK	1.29103	0.201649	-2.6786	-1.12988	0.55065	0.714953	no	1.08938
XLOC_003159	XLOC_003159	ACTR1A	chr10:104238985-104262512	Short	Medium	OK	2.09865	1.29103	-0.700942	-0.265655	0.76945	0.856967	no	0.80762
XLOC_013269	XLOC_013269	ACTR1B	chr2:98272401-98280561	Short	Medium	OK	0.365137	3.63655	3.31606	1.05365	0.1827	0.467569	no	3.27141
XLOC_013269	XLOC_013269	ACTR1B	chr2:98272401-98280561	Short	Long	OK	0.365137	2.53549	2.79575	0.803971	0.13955	0.426511	no	2.17035
XLOC_013269	XLOC_013269	ACTR1B	chr2:98272401-98280561	Medium	Long	OK	3.63655	2.53549	-0.520304	-0.143518	0.76425	0.853444	no	1.10106
XLOC_012408	XLOC_012408	ACTR2	chr2:65454828-65498390	Short	Long	OK	36.738	4.92254	-2.8998	-0.508055	0.04105	0.272053	no	31.8155
XLOC_012408	XLOC_012408	ACTR2	chr2:65454828-65498390	Short	Medium	OK	36.738	7.15785	-2.35967	-0.440653	0.18815	0.472976	no	29.5801
XLOC_012408	XLOC_012408	ACTR2	chr2:65454828-65498390	Medium	Long	OK	7.15785	4.92254	-0.540124	-0.144173	0.75015	0.844594	no	2.23531
XLOC_012595	XLOC_012595	ACTR3	chr2:114647510-114719129	Short	Medium	OK	8.96993	2.52991	-1.82601	-0.450396	0.216	0.494442	no	6.44002
XLOC_012595	XLOC_012595	ACTR3	chr2:114647510-114719129	Short	Long	OK	8.96993	4.41176	-1.02374	-0.204059	0.3667	0.583915	no	4.55817
XLOC_012595	XLOC_012595	ACTR3	chr2:114647510-114719129	Medium	Long	OK	2.52991	4.41176	0.802266	0.191083	0.60575	0.750431	no	1.88185
XLOC_021253	XLOC_021253	ACTR3B	chr7:152456833-152552464	Short	Medium	NOTEST	0.671062	0.166688	-2.00929	0	1	1	no	0.504374
XLOC_021253	XLOC_021253	ACTR3B	chr7:152456833-152552464	Short	Long	NOTEST	0.671062	0.263397	-1.34921	0	1	1	no	0.407665
XLOC_021253	XLOC_021253	ACTR3B	chr7:152456833-152552464	Medium	Long	NOTEST	0.166688	0.263397	0.660088	0	1	1	no	0.096709
XLOC_012496	XLOC_012496	ACTR3BP2	chr2:92129158-92130496	Medium	Long	NOTEST	0	0.0858537	inf	0	1	1	no	0.0858537
XLOC_012496	XLOC_012496	ACTR3BP2	chr2:92129158-92130496	Short	Long	NOTEST	0.00343673	0.0858537	4.64277	0	1	1	no	0.082417
XLOC_012496	XLOC_012496	ACTR3BP2	chr2:92129158-92130496	Short	Medium	NOTEST	0.00343673	0	#NAME?	0	1	1	no	0.00343673
XLOC_002446	XLOC_002446	ACTR3BP5	chr10:38989726-38991371	Medium	Long	NOTEST	0	0.0338062	inf	0	1	1	no	0.0338062
XLOC_002446	XLOC_002446	ACTR3BP5	chr10:38989726-38991371	Short	Long	NOTEST	0.0081196	0.0338062	2.05781	0	1	1	no	0.0256866
XLOC_002446	XLOC_002446	ACTR3BP5	chr10:38989726-38991371	Short	Medium	NOTEST	0.0081196	0	#NAME?	0	1	1	no	0.0081196
XLOC_021773	XLOC_021773	ACTR3C	chr7:149944300-150035245	Short	Medium	OK	0.0826623	1.40479	4.08698	0.402386	0.12445	0.410415	no	1.32213
XLOC_021773	XLOC_021773	ACTR3C	chr7:149944300-150035245	Medium	Long	OK	1.40479	0.23366	-2.58787	-0.591986	0.32505	0.553177	no	1.17113
XLOC_021773	XLOC_021773	ACTR3C	chr7:149944300-150035245	Short	Long	NOTEST	0.0826623	0.23366	1.49911	0	1	1	no	0.150998
XLOC_013871	XLOC_013871	ACTR5	chr20:37377096-37401089	Medium	Long	NOTEST	0.162508	0.643685	1.98584	0	1	1	no	0.481177
XLOC_013871	XLOC_013871	ACTR5	chr20:37377096-37401089	Short	Medium	NOTEST	0.567168	0.162508	-1.80327	0	1	1	no	0.40466
XLOC_013871	XLOC_013871	ACTR5	chr20:37377096-37401089	Short	Long	NOTEST	0.567168	0.643685	0.182579	0	1	1	no	0.076517
XLOC_005113	XLOC_005113	ACTR6	chr12:100593864-100618202	Medium	Long	OK	4.24519	0.541559	-2.97064	-0.837374	0.1109	0.393102	no	3.70363
XLOC_005113	XLOC_005113	ACTR6	chr12:100593864-100618202	Short	Medium	OK	0.820757	4.24519	2.3708	0.696703	0.21255	0.491667	no	3.42443
XLOC_005113	XLOC_005113	ACTR6	chr12:100593864-100618202	Short	Long	NOTEST	0.820757	0.541559	-0.599836	0	1	1	no	0.279198
XLOC_016011	XLOC_016011	ACTR8	chr3:53901093-53916229	Short	Medium	NOTEST	0.349114	0.878989	1.33215	0	1	1	no	0.529875
XLOC_016011	XLOC_016011	ACTR8	chr3:53901093-53916229	Medium	Long	NOTEST	0.878989	0.456036	-0.946698	0	1	1	no	0.422953
XLOC_016011	XLOC_016011	ACTR8	chr3:53901093-53916229	Short	Long	NOTEST	0.349114	0.456036	0.38545	0	1	1	no	0.106922
XLOC_024487	XLOC_024487	ACTRT1	chrX:127184940-127186382	Medium	Long	NOTEST	0.0528216	0.172501	1.70741	0	1	1	no	0.119679
XLOC_024487	XLOC_024487	ACTRT1	chrX:127184940-127186382	Short	Long	NOTEST	0.110981	0.172501	0.636293	0	1	1	no	0.06152
XLOC_024487	XLOC_024487	ACTRT1	chrX:127184940-127186382	Short	Medium	NOTEST	0.110981	0.0528216	-1.07111	0	1	1	no	0.0581594
XLOC_000039	XLOC_000039	ACTRT2	chr1:2938045-2939467	Short	Medium	NOTEST	0.0668878	0.0192207	-1.79908	0	1	1	no	0.0476671
XLOC_000039	XLOC_000039	ACTRT2	chr1:2938045-2939467	Short	Long	NOTEST	0.0668878	0.0387809	-0.786397	0	1	1	no	0.0281069
XLOC_000039	XLOC_000039	ACTRT2	chr1:2938045-2939467	Medium	Long	NOTEST	0.0192207	0.0387809	1.01269	0	1	1	no	0.0195602
XLOC_016297	XLOC_016297	ACTRT3	chr3:169484710-169487683	Short	Medium	NOTEST	0.091891	0.17429	0.923493	0	1	1	no	0.082399
XLOC_016297	XLOC_016297	ACTRT3	chr3:169484710-169487683	Medium	Long	NOTEST	0.17429	0.105195	-0.728418	0	1	1	no	0.069095
XLOC_016297	XLOC_016297	ACTRT3	chr3:169484710-169487683	Short	Long	NOTEST	0.091891	0.105195	0.195075	0	1	1	no	0.013304
XLOC_013404	XLOC_013404	ACVR1	chr2:158592957-158732374	Medium	Long	NOTEST	0.429166	0.140156	-1.6145	0	1	1	no	0.28901
XLOC_013404	XLOC_013404	ACVR1	chr2:158592957-158732374	Short	Long	NOTEST	0.391051	0.140156	-1.48032	0	1	1	no	0.250895
XLOC_013404	XLOC_013404	ACVR1	chr2:158592957-158732374	Short	Medium	NOTEST	0.391051	0.429166	0.134178	0	1	1	no	0.038115
XLOC_004916	XLOC_004916	ACVR1B	chr12:52345450-52390863	Medium	Long	OK	2.68795	0.0942797	-4.83342	-1.93812	0.11835	0.403194	no	2.59367
XLOC_004916	XLOC_004916	ACVR1B	chr12:52345450-52390863	Short	Medium	OK	0.808043	2.68795	1.73401	0.579487	0.33295	0.559571	no	1.87991
XLOC_004916	XLOC_004916	ACVR1B	chr12:52345450-52390863	Short	Long	NOTEST	0.808043	0.0942797	-3.09941	0	1	1	no	0.713763
XLOC_013403	XLOC_013403	ACVR1C	chr2:158383278-158485399	Short	Long	NOTEST	0.12643	0.041315	-1.6136	0	1	1	no	0.085115
XLOC_013403	XLOC_013403	ACVR1C	chr2:158383278-158485399	Medium	Long	NOTEST	0.0958447	0.041315	-1.21403	0	1	1	no	0.0545297
XLOC_013403	XLOC_013403	ACVR1C	chr2:158383278-158485399	Short	Medium	NOTEST	0.12643	0.0958447	-0.399565	0	1	1	no	0.0305853
XLOC_012662	XLOC_012662	ACVR2A	chr2:148602085-149271044	Short	Long	OK	0.446585	5.39604	3.5949	0.0706773	0.0944	0.370492	no	4.94946
XLOC_012662	XLOC_012662	ACVR2A	chr2:148602085-149271044	Medium	Long	OK	0.553421	5.39604	3.28545	0.213923	0.16405	0.45101	no	4.84262
XLOC_012662	XLOC_012662	ACVR2A	chr2:148602085-149271044	Short	Medium	NOTEST	0.446585	0.553421	0.309445	0	1	1	no	0.106836
XLOC_015255	XLOC_015255	ACVR2B	chr3:38492517-38534633	Short	Long	OK	0.200444	4.14551	4.37027	1.22563	0.1694	0.455787	no	3.94507
XLOC_015255	XLOC_015255	ACVR2B	chr3:38492517-38534633	Medium	Long	OK	0.695147	4.14551	2.57616	0.712536	0.2916	0.53174	no	3.45036
XLOC_015255	XLOC_015255	ACVR2B	chr3:38492517-38534633	Short	Medium	NOTEST	0.200444	0.695147	1.79412	0	1	1	no	0.494703
XLOC_015874	XLOC_015874	ACVR2B-AS1	chr3:38492517-38534633	Short	Long	NOTEST	0.228396	0.027286	-3.0653	0	1	1	no	0.20111
XLOC_015874	XLOC_015874	ACVR2B-AS1	chr3:38492517-38534633	Short	Medium	NOTEST	0.228396	0.0918222	-1.31463	0	1	1	no	0.136574
XLOC_015874	XLOC_015874	ACVR2B-AS1	chr3:38492517-38534633	Medium	Long	NOTEST	0.0918222	0.027286	-1.75068	0	1	1	no	0.0645362
XLOC_004915	XLOC_004915	ACVRL1	chr12:52301201-52317145	Medium	Long	OK	1.33995	0.49002	-1.45127	-0.47101	0.53445	0.703524	no	0.84993
XLOC_004915	XLOC_004915	ACVRL1	chr12:52301201-52317145	Short	Medium	OK	0.590812	1.33995	1.18141	0.424421	0.67	0.794176	no	0.749138
XLOC_004915	XLOC_004915	ACVRL1	chr12:52301201-52317145	Short	Long	NOTEST	0.590812	0.49002	-0.269858	0	1	1	no	0.100792
XLOC_004420	XLOC_004420	ACY3	chr11:67410025-67418130	Short	Medium	NOTEST	0.51119	0.307453	-0.733491	0	1	1	no	0.203737
XLOC_004420	XLOC_004420	ACY3	chr11:67410025-67418130	Short	Long	NOTEST	0.51119	0.312189	-0.711438	0	1	1	no	0.199001
XLOC_004420	XLOC_004420	ACY3	chr11:67410025-67418130	Medium	Long	NOTEST	0.307453	0.312189	0.0220525	0	1	1	no	0.004736
XLOC_007017	XLOC_007017	ACYP1	chr14:75519927-75530736	Medium	Long	NOTEST	0.346003	0.240082	-0.527253	0	1	1	no	0.105921
XLOC_007017	XLOC_007017	ACYP1	chr14:75519927-75530736	Short	Long	NOTEST	0.294941	0.240082	-0.296899	0	1	1	no	0.054859
XLOC_007017	XLOC_007017	ACYP1	chr14:75519927-75530736	Short	Medium	NOTEST	0.294941	0.346003	0.230354	0	1	1	no	0.051062
XLOC_012378	XLOC_012378	ACYP2	chr2:54342409-54532435	Medium	Long	NOTEST	0.0459647	0.475589	3.37112	0	1	1	no	0.429624
XLOC_012378	XLOC_012378	ACYP2	chr2:54342409-54532435	Short	Medium	NOTEST	0.28875	0.0459647	-2.65122	0	1	1	no	0.242785
XLOC_012378	XLOC_012378	ACYP2	chr2:54342409-54532435	Short	Long	NOTEST	0.28875	0.475589	0.719897	0	1	1	no	0.186839
XLOC_014199	XLOC_014199	ADA	chr20:43248162-43280376	Medium	Long	NOTEST	0.12504	0.201664	0.689562	0	1	1	no	0.076624
XLOC_014199	XLOC_014199	ADA	chr20:43248162-43280376	Short	Long	NOTEST	0.154226	0.201664	0.386908	0	1	1	no	0.047438
XLOC_014199	XLOC_014199	ADA	chr20:43248162-43280376	Short	Medium	NOTEST	0.154226	0.12504	-0.302654	0	1	1	no	0.029186
XLOC_016737	XLOC_016737	ADAD1	chr4:123300120-123350947	Medium	Long	NOTEST	0.245712	0.178892	-0.457883	0	1	1	no	0.06682
XLOC_016737	XLOC_016737	ADAD1	chr4:123300120-123350947	Short	Long	NOTEST	0.223407	0.178892	-0.320586	0	1	1	no	0.044515
XLOC_016737	XLOC_016737	ADAD1	chr4:123300120-123350947	Short	Medium	NOTEST	0.223407	0.245712	0.137296	0	1	1	no	0.022305
XLOC_008400	XLOC_008400	ADAD2	chr16:84224722-84230772	Short	Long	NOTEST	0.656221	0.200496	-1.71061	0	1	1	no	0.455725
XLOC_008400	XLOC_008400	ADAD2	chr16:84224722-84230772	Short	Medium	NOTEST	0.656221	0.276829	-1.24518	0	1	1	no	0.379392
XLOC_008400	XLOC_008400	ADAD2	chr16:84224722-84230772	Medium	Long	NOTEST	0.276829	0.200496	-0.465423	0	1	1	no	0.076333
XLOC_007297	XLOC_007297	ADAL	chr15:43619973-43646753	Short	Long	OK	0.560721	41.1984	6.19916	1.35217	0.0085	0.155428	no	40.6377
XLOC_007297	XLOC_007297	ADAL	chr15:43619973-43646753	Medium	Long	OK	1.68736	41.1984	4.60975	1.02202	0.0435	0.276869	no	39.511
XLOC_007297	XLOC_007297	ADAL	chr15:43619973-43646753	Short	Medium	OK	0.560721	1.68736	1.58942	0.521565	0.43995	0.638473	no	1.12664
XLOC_007732	XLOC_007732	ADAM10	chr15:58888509-59042177	Medium	Long	OK	1.18124	60.4204	5.67666	1.48146	0.17925	0.46494	no	59.2392
XLOC_007732	XLOC_007732	ADAM10	chr15:58888509-59042177	Short	Long	OK	3.06352	60.4204	4.30177	1.02341	0.0191	0.20706	no	57.3569
XLOC_007732	XLOC_007732	ADAM10	chr15:58888509-59042177	Short	Medium	OK	3.06352	1.18124	-1.37489	-0.456964	0.55495	0.718225	no	1.88228
XLOC_009269	XLOC_009269	ADAM11	chr17:42836567-42859214	Short	Long	OK	0.200842	90.1971	8.81088	2.02809	0.0001	0.032448	yes	89.9963
XLOC_009269	XLOC_009269	ADAM11	chr17:42836567-42859214	Medium	Long	OK	0.24236	90.1971	8.53978	1.94977	0.17785	0.462832	no	89.9547
XLOC_009269	XLOC_009269	ADAM11	chr17:42836567-42859214	Short	Medium	NOTEST	0.200842	0.24236	0.271095	0	1	1	no	0.041518
XLOC_003233	XLOC_003233	ADAM12	chr10:127702901-128077127	Short	Long	OK	0.693828	7.12274	3.35978	0.700066	0.1013	0.3803	no	6.42891
XLOC_003233	XLOC_003233	ADAM12	chr10:127702901-128077127	Medium	Long	OK	0.866852	7.12274	3.03857	0.645682	0.11235	0.394999	no	6.25589
XLOC_003233	XLOC_003233	ADAM12	chr10:127702901-128077127	Short	Medium	NOTEST	0.693828	0.866852	0.321208	0	1	1	no	0.173024
XLOC_000761	XLOC_000761	ADAM15	chr1:155006281-155042029	Medium	Long	NOTEST	0.470079	0.834938	0.828766	0	1	1	no	0.364859
XLOC_000761	XLOC_000761	ADAM15	chr1:155006281-155042029	Short	Medium	NOTEST	0.676808	0.470079	-0.525844	0	1	1	no	0.206729
XLOC_000761	XLOC_000761	ADAM15	chr1:155006281-155042029	Short	Long	NOTEST	0.676808	0.834938	0.302922	0	1	1	no	0.15813
XLOC_012985	XLOC_012985	ADAM17	chr2:9629410-9695917	Medium	Long	OK	3.34645	1.72841	-0.953182	-0.28124	0.6229	0.762346	no	1.61804
XLOC_012985	XLOC_012985	ADAM17	chr2:9629410-9695917	Short	Long	OK	2.56735	1.72841	-0.570831	-0.181134	0.72945	0.831758	no	0.83894
XLOC_012985	XLOC_012985	ADAM17	chr2:9629410-9695917	Short	Medium	OK	2.56735	3.34645	0.382351	0.108991	0.8099	0.882329	no	0.7791
XLOC_021952	XLOC_021952	ADAM18	chr8:39442086-39587583	Short	Medium	NOTEST	0.189012	0.061989	-1.60839	0	1	1	no	0.127023
XLOC_021952	XLOC_021952	ADAM18	chr8:39442086-39587583	Medium	Long	NOTEST	0.061989	0.125856	1.02169	0	1	1	no	0.063867
XLOC_021952	XLOC_021952	ADAM18	chr8:39442086-39587583	Short	Long	NOTEST	0.189012	0.125856	-0.586702	0	1	1	no	0.063156
XLOC_018255	XLOC_018255	ADAM19	chr5:156904311-157002831	Short	Long	OK	2.16976	6.63511	1.61258	0.340613	0.1997	0.482348	no	4.46535
XLOC_018255	XLOC_018255	ADAM19	chr5:156904311-157002831	Medium	Long	OK	2.17919	6.63511	1.60633	0.466567	0.474	0.661661	no	4.45592
XLOC_018255	XLOC_018255	ADAM19	chr5:156904311-157002831	Short	Medium	OK	2.16976	2.17919	0.00625426	0.00152806	0.98395	0.989391	no	0.00943
XLOC_005171	XLOC_005171	ADAM1A	chr12:112336866-112339706	Medium	Long	OK	1.33563	0.15678	-3.09071	-0.971375	0.2749	0.521412	no	1.17885
XLOC_005171	XLOC_005171	ADAM1A	chr12:112336866-112339706	Short	Medium	OK	0.660807	1.33563	1.01522	0.271952	0.5174	0.691839	no	0.674823
XLOC_005171	XLOC_005171	ADAM1A	chr12:112336866-112339706	Short	Long	NOTEST	0.660807	0.15678	-2.07549	0	1	1	no	0.504027
XLOC_022364	XLOC_022364	ADAM2	chr8:39601254-39695808	Short	Medium	NOTEST	0.198148	0.0663041	-1.57941	0	1	1	no	0.131844
XLOC_022364	XLOC_022364	ADAM2	chr8:39601254-39695808	Short	Long	NOTEST	0.198148	0.109769	-0.852108	0	1	1	no	0.088379
XLOC_022364	XLOC_022364	ADAM2	chr8:39601254-39695808	Medium	Long	NOTEST	0.0663041	0.109769	0.7273	0	1	1	no	0.0434649
XLOC_006996	XLOC_006996	ADAM20	chr14:70989077-71001732	Short	Long	NOTEST	0.222509	0.0376919	-2.56154	0	1	1	no	0.184817
XLOC_006996	XLOC_006996	ADAM20	chr14:70989077-71001732	Short	Medium	NOTEST	0.222509	0.111389	-0.998252	0	1	1	no	0.11112
XLOC_006996	XLOC_006996	ADAM20	chr14:70989077-71001732	Medium	Long	NOTEST	0.111389	0.0376919	-1.56328	0	1	1	no	0.0736971
XLOC_006995	XLOC_006995	ADAM20P1	chr14:70935595-70950473	Medium	Long	NOTEST	0.672227	0.0217775	-4.94804	0	1	1	no	0.65045
XLOC_006995	XLOC_006995	ADAM20P1	chr14:70935595-70950473	Short	Medium	NOTEST	0.327542	0.672227	1.03727	0	1	1	no	0.344685
XLOC_006995	XLOC_006995	ADAM20P1	chr14:70935595-70950473	Short	Long	NOTEST	0.327542	0.0217775	-3.91077	0	1	1	no	0.305764
XLOC_006533	XLOC_006533	ADAM21	chr14:70918873-70926622	Short	Long	NOTEST	0.0685653	0.019825	-1.79016	0	1	1	no	0.0487403
XLOC_006533	XLOC_006533	ADAM21	chr14:70918873-70926622	Short	Medium	NOTEST	0.0685653	0.0437166	-0.649299	0	1	1	no	0.0248487
XLOC_006533	XLOC_006533	ADAM21	chr14:70918873-70926622	Medium	Long	NOTEST	0.0437166	0.019825	-1.14086	0	1	1	no	0.0238916
XLOC_006993	XLOC_006993	ADAM21P1	chr14:70712469-70714518	Short	Long	NOTEST	0	0.207532	inf	0	1	1	no	0.207532
XLOC_006993	XLOC_006993	ADAM21P1	chr14:70712469-70714518	Medium	Long	NOTEST	0.00641304	0.207532	5.01618	0	1	1	no	0.201119
XLOC_006993	XLOC_006993	ADAM21P1	chr14:70712469-70714518	Short	Medium	NOTEST	0	0.00641304	inf	0	1	1	no	0.00641304
XLOC_020970	XLOC_020970	ADAM22	chr7:87563565-87832204	Short	Long	OK	1.25122	4.01315	1.6814	0.457752	0.2222	0.49835	no	2.76193
XLOC_020970	XLOC_020970	ADAM22	chr7:87563565-87832204	Medium	Long	OK	1.42199	4.01315	1.49683	0.427529	0.39675	0.607562	no	2.59116
XLOC_020970	XLOC_020970	ADAM22	chr7:87563565-87832204	Short	Medium	OK	1.25122	1.42199	0.184574	0.0579075	0.8997	0.937929	no	0.17077
XLOC_012812	XLOC_012812	ADAM23	chr2:207308367-207485854	Short	Long	OK	1.58845	0.151687	-3.38845	-1.28779	0.2911	0.53159	no	1.43676
XLOC_012812	XLOC_012812	ADAM23	chr2:207308367-207485854	Medium	Long	OK	1.27899	0.151687	-3.07583	-1.09421	0.3613	0.579948	no	1.1273
XLOC_012812	XLOC_012812	ADAM23	chr2:207308367-207485854	Short	Medium	OK	1.58845	1.27899	-0.312617	-0.110724	0.88545	0.92922	no	0.30946
XLOC_021904	XLOC_021904	ADAM28	chr8:24151579-24212726	Medium	Long	NOTEST	0.218823	0.344802	0.656008	0	1	1	no	0.125979
XLOC_021904	XLOC_021904	ADAM28	chr8:24151579-24212726	Short	Long	NOTEST	0.259843	0.344802	0.408131	0	1	1	no	0.084959
XLOC_021904	XLOC_021904	ADAM28	chr8:24151579-24212726	Short	Medium	NOTEST	0.259843	0.218823	-0.247877	0	1	1	no	0.04102
XLOC_016831	XLOC_016831	ADAM29	chr4:175839508-175899331	Short	Medium	NOTEST	0.254203	0.0541056	-2.23213	0	1	1	no	0.200097
XLOC_016831	XLOC_016831	ADAM29	chr4:175839508-175899331	Short	Long	NOTEST	0.254203	0.108185	-1.23248	0	1	1	no	0.146018
XLOC_016831	XLOC_016831	ADAM29	chr4:175839508-175899331	Medium	Long	NOTEST	0.0541056	0.108185	0.999647	0	1	1	no	0.0540794
XLOC_001772	XLOC_001772	ADAM30	chr1:120436155-120439147	Short	Long	NOTEST	0.235641	0.0344689	-2.77322	0	1	1	no	0.201172
XLOC_001772	XLOC_001772	ADAM30	chr1:120436155-120439147	Short	Medium	NOTEST	0.235641	0.0512398	-2.20125	0	1	1	no	0.184401
XLOC_001772	XLOC_001772	ADAM30	chr1:120436155-120439147	Medium	Long	NOTEST	0.0512398	0.0344689	-0.571971	0	1	1	no	0.0167709
XLOC_021949	XLOC_021949	ADAM32	chr8:38965049-39142436	Medium	Long	NOTEST	0.286293	0.107985	-1.40665	0	1	1	no	0.178308
XLOC_021949	XLOC_021949	ADAM32	chr8:38965049-39142436	Short	Medium	NOTEST	0.156699	0.286293	0.869498	0	1	1	no	0.129594
XLOC_021949	XLOC_021949	ADAM32	chr8:38965049-39142436	Short	Long	NOTEST	0.156699	0.107985	-0.537156	0	1	1	no	0.048714
XLOC_014051	XLOC_014051	ADAM33	chr20:3648619-3662778	Short	Long	OK	0.241695	4.89241	4.33928	1.06569	0.01725	0.200412	no	4.65071
XLOC_014051	XLOC_014051	ADAM33	chr20:3648619-3662778	Short	Medium	OK	0.241695	3.42272	3.82388	1.15445	0.0307	0.243139	no	3.18102
XLOC_014051	XLOC_014051	ADAM33	chr20:3648619-3662778	Medium	Long	OK	3.42272	4.89241	0.515401	0.107147	0.68665	0.804861	no	1.46969
XLOC_022363	XLOC_022363	ADAM3A	chr8:39308563-39380508	Medium	Long	NOTEST	0.0727632	0.126572	0.798676	0	1	1	no	0.0538088
XLOC_022363	XLOC_022363	ADAM3A	chr8:39308563-39380508	Short	Medium	NOTEST	0.122114	0.0727632	-0.746944	0	1	1	no	0.0493508
XLOC_022363	XLOC_022363	ADAM3A	chr8:39308563-39380508	Short	Long	NOTEST	0.122114	0.126572	0.0517328	0	1	1	no	0.004458
XLOC_021950	XLOC_021950	ADAM5	chr8:39172181-39260375	Short	Long	NOTEST	0.271049	0.0410384	-2.72351	0	1	1	no	0.230011
XLOC_021950	XLOC_021950	ADAM5	chr8:39172181-39260375	Medium	Long	NOTEST	0.255621	0.0410384	-2.63896	0	1	1	no	0.214583
XLOC_021950	XLOC_021950	ADAM5	chr8:39172181-39260375	Short	Medium	NOTEST	0.271049	0.255621	-0.0845453	0	1	1	no	0.015428
XLOC_007120	XLOC_007120	ADAM6	chr14:106435817-106438358	Short	Medium	NOTEST	0.246906	0.0911963	-1.43692	0	1	1	no	0.15571
XLOC_007120	XLOC_007120	ADAM6	chr14:106435817-106438358	Short	Long	NOTEST	0.246906	0.116262	-1.08659	0	1	1	no	0.130644
XLOC_007120	XLOC_007120	ADAM6	chr14:106435817-106438358	Medium	Long	NOTEST	0.0911963	0.116262	0.350328	0	1	1	no	0.0250657
XLOC_021906	XLOC_021906	ADAM7	chr8:24298508-24367077	Medium	Long	NOTEST	0.0602013	0.350167	2.54018	0	1	1	no	0.289966
XLOC_021906	XLOC_021906	ADAM7	chr8:24298508-24367077	Short	Long	NOTEST	0.0810282	0.350167	2.11155	0	1	1	no	0.269139
XLOC_021906	XLOC_021906	ADAM7	chr8:24298508-24367077	Short	Medium	NOTEST	0.0810282	0.0602013	-0.428628	0	1	1	no	0.0208269
XLOC_003250	XLOC_003250	ADAM8	chr10:135075919-135090407	Medium	Long	NOTEST	0.513141	0.420934	-0.285763	0	1	1	no	0.092207
XLOC_003250	XLOC_003250	ADAM8	chr10:135075919-135090407	Short	Long	NOTEST	0.475802	0.420934	-0.176768	0	1	1	no	0.054868
XLOC_003250	XLOC_003250	ADAM8	chr10:135075919-135090407	Short	Medium	NOTEST	0.475802	0.513141	0.108994	0	1	1	no	0.037339
XLOC_021948	XLOC_021948	ADAM9	chr8:38854504-38962779	Short	Long	OK	2.79349	15.599	2.48131	0.59991	0.1485	0.434909	no	12.8055
XLOC_021948	XLOC_021948	ADAM9	chr8:38854504-38962779	Medium	Long	OK	6.67018	15.599	1.22565	0.264487	0.3837	0.59784	no	8.92882
XLOC_021948	XLOC_021948	ADAM9	chr8:38854504-38962779	Short	Medium	OK	2.79349	6.67018	1.25566	0.383494	0.4518	0.646542	no	3.87669
XLOC_021905	XLOC_021905	ADAMDEC1	chr8:24241797-24263526	Short	Medium	NOTEST	0.146568	0.0497449	-1.55895	0	1	1	no	0.0968231
XLOC_021905	XLOC_021905	ADAMDEC1	chr8:24241797-24263526	Medium	Long	NOTEST	0.0497449	0.127458	1.3574	0	1	1	no	0.0777131
XLOC_021905	XLOC_021905	ADAMDEC1	chr8:24241797-24263526	Short	Long	NOTEST	0.146568	0.127458	-0.201558	0	1	1	no	0.01911
XLOC_014477	XLOC_014477	ADAMTS1	chr21:28208605-28217728	Medium	Long	OK	27.4655	3.80018	-2.85348	-0.552955	0.0713	0.334812	no	23.6653
XLOC_014477	XLOC_014477	ADAMTS1	chr21:28208605-28217728	Short	Long	OK	18.2789	3.80018	-2.26604	-0.364555	0.0602	0.315609	no	14.4787
XLOC_014477	XLOC_014477	ADAMTS1	chr21:28208605-28217728	Short	Medium	OK	18.2789	27.4655	0.587439	0.0936359	0.6318	0.768069	no	9.1866
XLOC_011582	XLOC_011582	ADAMTS10	chr19:8645123-8675620	Medium	Long	OK	0.439307	2.24689	2.35463	0.61058	0.1602	0.447302	no	1.80758
XLOC_011582	XLOC_011582	ADAMTS10	chr19:8645123-8675620	Short	Long	OK	1.16422	2.24689	0.948565	0.240023	0.42165	0.626081	no	1.08267
XLOC_011582	XLOC_011582	ADAMTS10	chr19:8645123-8675620	Short	Medium	OK	1.16422	0.439307	-1.40606	-0.573223	0.3875	0.600425	no	0.724913
XLOC_017896	XLOC_017896	ADAMTS12	chr5:33527286-33892124	Short	Long	NOTEST	0.357087	0.0776421	-2.20136	0	1	1	no	0.279445
XLOC_017896	XLOC_017896	ADAMTS12	chr5:33527286-33892124	Short	Medium	NOTEST	0.357087	0.1816	-0.975513	0	1	1	no	0.175487
XLOC_017896	XLOC_017896	ADAMTS12	chr5:33527286-33892124	Medium	Long	NOTEST	0.1816	0.0776421	-1.22585	0	1	1	no	0.103958
XLOC_023045	XLOC_023045	ADAMTS13	chr9:136228324-136324525	Short	Long	NOTEST	0.182806	0.125093	-0.547314	0	1	1	no	0.057713
XLOC_023045	XLOC_023045	ADAMTS13	chr9:136228324-136324525	Medium	Long	NOTEST	0.170812	0.125093	-0.449411	0	1	1	no	0.045719
XLOC_023045	XLOC_023045	ADAMTS13	chr9:136228324-136324525	Short	Medium	NOTEST	0.182806	0.170812	-0.0979024	0	1	1	no	0.011994
XLOC_002539	XLOC_002539	ADAMTS14	chr10:72432558-72522195	Short	Long	OK	0.519763	4.17485	3.0058	0.716908	0.06595	0.325783	no	3.65509
XLOC_002539	XLOC_002539	ADAMTS14	chr10:72432558-72522195	Medium	Long	OK	0.690313	4.17485	2.5964	0.623116	0.168	0.454654	no	3.48454
XLOC_002539	XLOC_002539	ADAMTS14	chr10:72432558-72522195	Short	Medium	NOTEST	0.519763	0.690313	0.409396	0	1	1	no	0.17055
XLOC_003975	XLOC_003975	ADAMTS15	chr11:130318868-130346539	Short	Long	NOTEST	0.72837	0.407039	-0.839504	0	1	1	no	0.321331
XLOC_003975	XLOC_003975	ADAMTS15	chr11:130318868-130346539	Short	Medium	NOTEST	0.72837	0.488112	-0.577459	0	1	1	no	0.240258
XLOC_003975	XLOC_003975	ADAMTS15	chr11:130318868-130346539	Medium	Long	NOTEST	0.488112	0.407039	-0.262045	0	1	1	no	0.081073
XLOC_017321	XLOC_017321	ADAMTS16	chr5:5140442-5320412	Short	Long	NOTEST	0.341021	0.140497	-1.27933	0	1	1	no	0.200524
XLOC_017321	XLOC_017321	ADAMTS16	chr5:5140442-5320412	Short	Medium	NOTEST	0.341021	0.239451	-0.510129	0	1	1	no	0.10157
XLOC_017321	XLOC_017321	ADAMTS16	chr5:5140442-5320412	Medium	Long	NOTEST	0.239451	0.140497	-0.769198	0	1	1	no	0.098954
XLOC_007925	XLOC_007925	ADAMTS17	chr15:100511642-100882183	Medium	Long	OK	24.3652	0.10286	-7.888	-1.97771	0.00305	0.108778	no	24.2623
XLOC_007925	XLOC_007925	ADAMTS17	chr15:100511642-100882183	Short	Medium	OK	0.233707	24.3652	6.70398	1.69145	0.00225	0.102151	no	24.1315
XLOC_007925	XLOC_007925	ADAMTS17	chr15:100511642-100882183	Short	Long	NOTEST	0.233707	0.10286	-1.18402	0	1	1	no	0.130847
XLOC_008841	XLOC_008841	ADAMTS18	chr16:77316024-77469011	Medium	Long	OK	0.0867256	0.927932	3.41949	1.38511	0.1446	0.431027	no	0.841206
XLOC_008841	XLOC_008841	ADAMTS18	chr16:77316024-77469011	Short	Long	OK	0.101906	0.927932	3.18678	1.18652	0.3336	0.55984	no	0.826026
XLOC_008841	XLOC_008841	ADAMTS18	chr16:77316024-77469011	Short	Medium	NOTEST	0.101906	0.0867256	-0.232708	0	1	1	no	0.0151804
XLOC_017583	XLOC_017583	ADAMTS19	chr5:128796102-129074376	Short	Medium	NOTEST	0.300639	0.119174	-1.33497	0	1	1	no	0.181465
XLOC_017583	XLOC_017583	ADAMTS19	chr5:128796102-129074376	Medium	Long	NOTEST	0.119174	0.240342	1.01203	0	1	1	no	0.121168
XLOC_017583	XLOC_017583	ADAMTS19	chr5:128796102-129074376	Short	Long	NOTEST	0.300639	0.240342	-0.322941	0	1	1	no	0.060297
XLOC_018325	XLOC_018325	ADAMTS2	chr5:178537851-178772431	Short	Long	OK	0.926138	0.237798	-1.96149	-0.65258	0.16395	0.45101	no	0.68834
XLOC_018325	XLOC_018325	ADAMTS2	chr5:178537851-178772431	Medium	Long	NOTEST	0.736505	0.237798	-1.63096	0	1	1	no	0.498707
XLOC_018325	XLOC_018325	ADAMTS2	chr5:178537851-178772431	Short	Medium	OK	0.926138	0.736505	-0.330531	-0.0967742	0.8608	0.914534	no	0.189633
XLOC_005458	XLOC_005458	ADAMTS20	chr12:43748011-43945724	Short	Long	NOTEST	0.396418	0.0638491	-2.63429	0	1	1	no	0.332569
XLOC_005458	XLOC_005458	ADAMTS20	chr12:43748011-43945724	Short	Medium	NOTEST	0.396418	0.120871	-1.71355	0	1	1	no	0.275547
XLOC_005458	XLOC_005458	ADAMTS20	chr12:43748011-43945724	Medium	Long	NOTEST	0.120871	0.0638491	-0.920733	0	1	1	no	0.0570219
XLOC_017035	XLOC_017035	ADAMTS3	chr4:73146685-73434516	Medium	Long	OK	0.196217	7.07805	5.17283	1.15489	0.2366	0.506386	no	6.88183
XLOC_017035	XLOC_017035	ADAMTS3	chr4:73146685-73434516	Short	Long	OK	0.233389	7.07805	4.92254	1.05899	0.06565	0.325475	no	6.84466
XLOC_017035	XLOC_017035	ADAMTS3	chr4:73146685-73434516	Short	Medium	NOTEST	0.233389	0.196217	-0.250282	0	1	1	no	0.037172
XLOC_001996	XLOC_001996	ADAMTS4	chr1:161159537-161168845	Medium	Long	OK	1.56992	0.103628	-3.92121	-1.65481	0.18685	0.471714	no	1.46629
XLOC_001996	XLOC_001996	ADAMTS4	chr1:161159537-161168845	Short	Medium	OK	0.198231	1.56992	2.98543	1.23481	0.35525	0.575568	no	1.37169
XLOC_001996	XLOC_001996	ADAMTS4	chr1:161159537-161168845	Short	Long	NOTEST	0.198231	0.103628	-0.935771	0	1	1	no	0.094603
XLOC_014478	XLOC_014478	ADAMTS5	chr21:28290230-28339439	Medium	Long	NOTEST	0.447999	0.144996	-1.62749	0	1	1	no	0.303003
XLOC_014478	XLOC_014478	ADAMTS5	chr21:28290230-28339439	Short	Medium	NOTEST	0.198927	0.447999	1.17126	0	1	1	no	0.249072
XLOC_014478	XLOC_014478	ADAMTS5	chr21:28290230-28339439	Short	Long	NOTEST	0.198927	0.144996	-0.45623	0	1	1	no	0.053931
XLOC_017982	XLOC_017982	ADAMTS6	chr5:64444562-64777704	Medium	Long	NOTEST	0.698612	0.0987866	-2.8221	0	1	1	no	0.599825
XLOC_017982	XLOC_017982	ADAMTS6	chr5:64444562-64777704	Short	Medium	NOTEST	0.254551	0.698612	1.45653	0	1	1	no	0.444061
XLOC_017982	XLOC_017982	ADAMTS6	chr5:64444562-64777704	Short	Long	NOTEST	0.254551	0.0987866	-1.36557	0	1	1	no	0.155764
XLOC_007850	XLOC_007850	ADAMTS7	chr15:79051544-79103773	Short	Long	NOTEST	0.12173	0.0475277	-1.35685	0	1	1	no	0.0742023
XLOC_007850	XLOC_007850	ADAMTS7	chr15:79051544-79103773	Short	Medium	NOTEST	0.12173	0.0732552	-0.732683	0	1	1	no	0.0484748
XLOC_007850	XLOC_007850	ADAMTS7	chr15:79051544-79103773	Medium	Long	NOTEST	0.0732552	0.0475277	-0.624163	0	1	1	no	0.0257275
XLOC_007475	XLOC_007475	ADAMTS7P1	chr15:82585620-82626915	Short	Medium	NOTEST	0.0130731	0	#NAME?	0	1	1	no	0.0130731
XLOC_007475	XLOC_007475	ADAMTS7P1	chr15:82585620-82626915	Medium	Long	NOTEST	0	0.00980708	inf	0	1	1	no	0.00980708
XLOC_007475	XLOC_007475	ADAMTS7P1	chr15:82585620-82626915	Short	Long	NOTEST	0.0130731	0.00980708	-0.41471	0	1	1	no	0.00326602
XLOC_007479	XLOC_007479	ADAMTS7P1	chr15:82882945-82924242	Short	Long	NOTEST	0	0.00297445	inf	0	1	1	no	0.00297445
XLOC_007479	XLOC_007479	ADAMTS7P1	chr15:82882945-82924242	Short	Medium	NOTEST	0	0.00245393	inf	0	1	1	no	0.00245393
XLOC_007479	XLOC_007479	ADAMTS7P1	chr15:82882945-82924242	Medium	Long	NOTEST	0.00245393	0.00297445	0.277529	0	1	1	no	0.00052052
XLOC_004690	XLOC_004690	ADAMTS8	chr11:130274817-130298539	Medium	Long	OK	3.82714	0.741068	-2.36859	-0.716554	0.35515	0.575568	no	3.08607
XLOC_004690	XLOC_004690	ADAMTS8	chr11:130274817-130298539	Short	Long	OK	2.34471	0.741068	-1.66173	-0.490028	0.3803	0.595389	no	1.60364
XLOC_004690	XLOC_004690	ADAMTS8	chr11:130274817-130298539	Short	Medium	OK	2.34471	3.82714	0.706854	0.177456	0.6234	0.762596	no	1.48243
XLOC_016043	XLOC_016043	ADAMTS9	chr3:64501330-64997143	Medium	Long	OK	1.94821	44.2242	4.50461	1.02143	0.1029	0.382103	no	42.276
XLOC_016043	XLOC_016043	ADAMTS9	chr3:64501330-64997143	Short	Long	OK	2.36177	44.2242	4.2269	0.881247	0.01005	0.164259	no	41.8624
XLOC_016043	XLOC_016043	ADAMTS9	chr3:64501330-64997143	Short	Medium	OK	2.36177	1.94821	-0.277717	-0.0763427	0.8816	0.927113	no	0.41356
XLOC_015407	XLOC_015407	ADAMTS9-AS2	chr3:64501330-64997143	Short	Medium	OK	0.930137	1.67012	0.844437	0.0918323	0.7242	0.828168	no	0.739983
XLOC_015407	XLOC_015407	ADAMTS9-AS2	chr3:64501330-64997143	Medium	Long	OK	1.67012	0.947525	-0.817716	-0.0523039	0.7794	0.863834	no	0.722595
XLOC_015407	XLOC_015407	ADAMTS9-AS2	chr3:64501330-64997143	Short	Long	OK	0.930137	0.947525	0.0267207	0.00152956	0.98855	0.992027	no	0.017388
XLOC_022694	XLOC_022694	ADAMTSL1	chr9:18474078-18910947	Medium	Long	OK	48.3498	4.87042	-3.31139	-0.877922	0.163	0.44998	no	43.4794
XLOC_022694	XLOC_022694	ADAMTSL1	chr9:18474078-18910947	Short	Medium	OK	13.3812	48.3498	1.8533	0.480708	0.27295	0.520297	no	34.9686
XLOC_022694	XLOC_022694	ADAMTSL1	chr9:18474078-18910947	Short	Long	OK	13.3812	4.87042	-1.4581	-0.481202	0.42735	0.629518	no	8.51078
XLOC_023047	XLOC_023047	ADAMTSL2	chr9:136397285-136440641	Short	Long	OK	2.07228	2.76482	0.415968	0.135	0.8134	0.88466	no	0.69254
XLOC_023047	XLOC_023047	ADAMTSL2	chr9:136397285-136440641	Short	Medium	OK	2.07228	2.44939	0.241202	0.093528	0.9242	0.953796	no	0.37711
XLOC_023047	XLOC_023047	ADAMTSL2	chr9:136397285-136440641	Medium	Long	OK	2.44939	2.76482	0.174766	0.0602173	0.9323	0.958926	no	0.31543
XLOC_007491	XLOC_007491	ADAMTSL3	chr15:84322837-84708593	Short	Long	NOTEST	0.165299	0.131447	-0.330589	0	1	1	no	0.033852
XLOC_007491	XLOC_007491	ADAMTSL3	chr15:84322837-84708593	Medium	Long	NOTEST	0.155725	0.131447	-0.244511	0	1	1	no	0.024278
XLOC_007491	XLOC_007491	ADAMTSL3	chr15:84322837-84708593	Short	Medium	NOTEST	0.165299	0.155725	-0.0860783	0	1	1	no	0.009574
XLOC_000689	XLOC_000689	ADAMTSL4	chr1:150521897-150552214	Short	Long	OK	2.06124	1.1319	-0.864763	-0.0352189	0.61615	0.757761	no	0.92934
XLOC_000689	XLOC_000689	ADAMTSL4	chr1:150521897-150552214	Medium	Long	OK	1.65214	1.1319	-0.545583	-0.0218993	0.86795	0.919485	no	0.52024
XLOC_000689	XLOC_000689	ADAMTSL4	chr1:150521897-150552214	Short	Medium	OK	2.06124	1.65214	-0.31918	-0.0175441	0.8662	0.918189	no	0.4091
XLOC_001822	XLOC_001822	ADAMTSL4-AS1,MCL1	chr1:150521897-150552214	Short	Long	OK	30.6257	259.69	3.08398	0.589388	0.01495	0.188639	no	229.064
XLOC_001822	XLOC_001822	ADAMTSL4-AS1,MCL1	chr1:150521897-150552214	Medium	Long	OK	73.177	259.69	1.82733	0.39881	0.1941	0.477751	no	186.513
XLOC_001822	XLOC_001822	ADAMTSL4-AS1,MCL1	chr1:150521897-150552214	Short	Medium	OK	30.6257	73.177	1.25665	0.252256	0.2016	0.483539	no	42.5513
XLOC_011470	XLOC_011470	ADAMTSL5	chr19:1505016-1513188	Medium	Long	OK	1.80917	0.234725	-2.94629	-1.2152	0.5357	0.704664	no	1.57445
XLOC_011470	XLOC_011470	ADAMTSL5	chr19:1505016-1513188	Short	Long	OK	1.10216	0.234725	-2.23129	-0.973434	0.4274	0.629535	no	0.867435
XLOC_011470	XLOC_011470	ADAMTSL5	chr19:1505016-1513188	Short	Medium	OK	1.10216	1.80917	0.714998	0.316451	0.5613	0.721859	no	0.70701
XLOC_021273	XLOC_021273	ADAP1	chr7:937536-995043	Short	Long	OK	1.57564	0.187892	-3.06797	-0.76456	0.0514	0.296271	no	1.38775
XLOC_021273	XLOC_021273	ADAP1	chr7:937536-995043	Short	Medium	OK	1.57564	0.527886	-1.57764	-0.396551	0.36885	0.585507	no	1.04775
XLOC_021273	XLOC_021273	ADAP1	chr7:937536-995043	Medium	Long	NOTEST	0.527886	0.187892	-1.49033	0	1	1	no	0.339994
XLOC_009124	XLOC_009124	ADAP2	chr17:29248753-29286211	Short	Long	OK	5.5756	0.112162	-5.63547	-1.09488	0.2158	0.494442	no	5.46344
XLOC_009124	XLOC_009124	ADAP2	chr17:29248753-29286211	Short	Medium	OK	5.5756	1.97646	-1.49621	-0.280011	0.3083	0.541661	no	3.59914
XLOC_009124	XLOC_009124	ADAP2	chr17:29248753-29286211	Medium	Long	OK	1.97646	0.112162	-4.13925	-1.3742	0.3069	0.540694	no	1.8643
XLOC_001896	XLOC_001896	ADAR	chr1:154554533-154600456	Medium	Long	OK	12.2408	323.317	4.72318	1.51887	0.04045	0.270363	no	311.076
XLOC_001896	XLOC_001896	ADAR	chr1:154554533-154600456	Short	Long	OK	41.7071	323.317	2.95459	0.591801	0.0485	0.289174	no	281.61
XLOC_001896	XLOC_001896	ADAR	chr1:154554533-154600456	Short	Medium	OK	41.7071	12.2408	-1.76859	-0.364746	0.1539	0.44073	no	29.4663
XLOC_014441	XLOC_014441	ADARB1	chr21:46494492-46646478	Medium	Long	OK	7.63166	0.71411	-3.41778	-0.928875	0.04625	0.283103	no	6.91755
XLOC_014441	XLOC_014441	ADARB1	chr21:46494492-46646478	Short	Medium	OK	1.07819	7.63166	2.82339	0.713507	0.04665	0.284551	no	6.55347
XLOC_014441	XLOC_014441	ADARB1	chr21:46494492-46646478	Short	Long	OK	1.07819	0.71411	-0.594388	-0.204443	0.5986	0.74557	no	0.36408
XLOC_002828	XLOC_002828	ADARB2	chr10:1223252-1779670	Short	Medium	OK	1.5194	0.133384	-3.50985	-0.73817	0.01045	0.166762	no	1.38602
XLOC_002828	XLOC_002828	ADARB2	chr10:1223252-1779670	Short	Long	OK	1.5194	0.140248	-3.43745	-0.699372	0.22135	0.497961	no	1.37915
XLOC_002828	XLOC_002828	ADARB2	chr10:1223252-1779670	Medium	Long	NOTEST	0.133384	0.140248	0.0724013	0	1	1	no	0.006864
XLOC_002349	XLOC_002349	ADARB2-AS1	chr10:1223252-1779670	Short	Medium	NOTEST	1.09896	0.0686732	-4.00025	0	1	1	no	1.03029
XLOC_002349	XLOC_002349	ADARB2-AS1	chr10:1223252-1779670	Short	Long	NOTEST	1.09896	0.353566	-1.63609	0	1	1	no	0.745394
XLOC_002349	XLOC_002349	ADARB2-AS1	chr10:1223252-1779670	Medium	Long	NOTEST	0.0686732	0.353566	2.36416	0	1	1	no	0.284893
XLOC_008839	XLOC_008839	ADAT1	chr16:75632246-75657221	Medium	Long	OK	1.91761	0.350547	-2.45163	-0.777536	0.07135	0.334812	no	1.56706
XLOC_008839	XLOC_008839	ADAT1	chr16:75632246-75657221	Short	Medium	OK	0.904538	1.91761	1.08405	0.297593	0.4667	0.657153	no	1.01307
XLOC_008839	XLOC_008839	ADAT1	chr16:75632246-75657221	Short	Long	NOTEST	0.904538	0.350547	-1.36757	0	1	1	no	0.553991
XLOC_019474	XLOC_019474	ADAT2	chr6:143743968-143771841	Short	Medium	NOTEST	0.244311	0.546313	1.16101	0	1	1	no	0.302002
XLOC_019474	XLOC_019474	ADAT2	chr6:143743968-143771841	Short	Long	NOTEST	0.244311	0.522572	1.09691	0	1	1	no	0.278261
XLOC_019474	XLOC_019474	ADAT2	chr6:143743968-143771841	Medium	Long	NOTEST	0.546313	0.522572	-0.0640986	0	1	1	no	0.023741
XLOC_010647	XLOC_010647	ADAT3,SCAMP4	chr19:1905370-1926012	Short	Long	OK	1.50461	7.23893	2.26638	0.642954	0.19175	0.476041	no	5.73432
XLOC_010647	XLOC_010647	ADAT3,SCAMP4	chr19:1905370-1926012	Medium	Long	OK	2.13015	7.23893	1.76482	0.500812	0.4154	0.621513	no	5.10878
XLOC_010647	XLOC_010647	ADAT3,SCAMP4	chr19:1905370-1926012	Short	Medium	OK	1.50461	2.13015	0.501561	0.206953	0.8316	0.896004	no	0.62554
XLOC_000272	XLOC_000272	ADC	chr1:33546713-33585995	Short	Long	NOTEST	0.767104	0.436105	-0.814745	0	1	1	no	0.330999
XLOC_000272	XLOC_000272	ADC	chr1:33546713-33585995	Short	Medium	NOTEST	0.767104	0.520163	-0.560458	0	1	1	no	0.246941
XLOC_000272	XLOC_000272	ADC	chr1:33546713-33585995	Medium	Long	NOTEST	0.520163	0.436105	-0.254287	0	1	1	no	0.084058
XLOC_006583	XLOC_006583	ADCK1	chr14:78266425-78400297	Medium	Long	NOTEST	0.0792192	0.292908	1.88652	0	1	1	no	0.213689
XLOC_006583	XLOC_006583	ADCK1	chr14:78266425-78400297	Short	Long	NOTEST	0.13142	0.292908	1.15626	0	1	1	no	0.161488
XLOC_006583	XLOC_006583	ADCK1	chr14:78266425-78400297	Short	Medium	NOTEST	0.13142	0.0792192	-0.730263	0	1	1	no	0.0522008
XLOC_021168	XLOC_021168	ADCK2	chr7:140372952-140394908	Medium	Long	NOTEST	0.616271	0.110168	-2.48385	0	1	1	no	0.506103
XLOC_021168	XLOC_021168	ADCK2	chr7:140372952-140394908	Short	Medium	NOTEST	0.292219	0.616271	1.07651	0	1	1	no	0.324052
XLOC_021168	XLOC_021168	ADCK2	chr7:140372952-140394908	Short	Long	NOTEST	0.292219	0.110168	-1.40734	0	1	1	no	0.182051
XLOC_001091	XLOC_001091	ADCK3	chr1:227127937-227175246	Short	Medium	OK	0.382556	3.19364	3.06146	1.16766	0.416	0.621877	no	2.81108
XLOC_001091	XLOC_001091	ADCK3	chr1:227127937-227175246	Medium	Long	OK	3.19364	0.519506	-2.61999	-0.945915	0.38965	0.602248	no	2.67413
XLOC_001091	XLOC_001091	ADCK3	chr1:227127937-227175246	Short	Long	NOTEST	0.382556	0.519506	0.441468	0	1	1	no	0.13695
XLOC_011880	XLOC_011880	ADCK4	chr19:41197433-41222790	Short	Long	OK	1.99306	31.3522	3.97551	0.855213	0.2423	0.509775	no	29.3591
XLOC_011880	XLOC_011880	ADCK4	chr19:41197433-41222790	Medium	Long	OK	2.82623	31.3522	3.47161	0.690767	0.30615	0.540091	no	28.526
XLOC_011880	XLOC_011880	ADCK4	chr19:41197433-41222790	Short	Medium	OK	1.99306	2.82623	0.503896	0.130807	0.7358	0.836003	no	0.83317
XLOC_022193	XLOC_022193	ADCK5	chr8:145597703-145634733	Short	Medium	NOTEST	0.239491	0.370489	0.629458	0	1	1	no	0.130998
XLOC_022193	XLOC_022193	ADCK5	chr8:145597703-145634733	Short	Long	NOTEST	0.239491	0.331804	0.470356	0	1	1	no	0.092313
XLOC_022193	XLOC_022193	ADCK5	chr8:145597703-145634733	Medium	Long	NOTEST	0.370489	0.331804	-0.159102	0	1	1	no	0.038685
XLOC_020854	XLOC_020854	ADCY1	chr7:45613738-45762714	Medium	Long	OK	1.94758	0.420155	-2.21269	-0.714563	0.2822	0.52584	no	1.52743
XLOC_020854	XLOC_020854	ADCY1	chr7:45613738-45762714	Short	Medium	OK	0.633074	1.94758	1.62124	0.467658	0.35725	0.576945	no	1.31451
XLOC_020854	XLOC_020854	ADCY1	chr7:45613738-45762714	Short	Long	NOTEST	0.633074	0.420155	-0.591454	0	1	1	no	0.212919
XLOC_002023	XLOC_002023	ADCY10	chr1:167778624-167883453	Medium	Long	NOTEST	0.0598457	0.109723	0.874546	0	1	1	no	0.0498773
XLOC_002023	XLOC_002023	ADCY10	chr1:167778624-167883453	Short	Long	NOTEST	0.075502	0.109723	0.53928	0	1	1	no	0.034221
XLOC_002023	XLOC_002023	ADCY10	chr1:167778624-167883453	Short	Medium	NOTEST	0.075502	0.0598457	-0.335267	0	1	1	no	0.0156563
XLOC_018621	XLOC_018621	ADCY10P1,NFYA	chr6:41040706-41108573	Short	Medium	OK	0.983442	0.323132	-1.60572	-0.51513	0.16	0.447181	no	0.66031
XLOC_018621	XLOC_018621	ADCY10P1,NFYA	chr6:41040706-41108573	Short	Long	OK	0.983442	0.465985	-1.07756	-0.308493	0.2911	0.53159	no	0.517457
XLOC_018621	XLOC_018621	ADCY10P1,NFYA	chr6:41040706-41108573	Medium	Long	NOTEST	0.323132	0.465985	0.528158	0	1	1	no	0.142853
XLOC_017327	XLOC_017327	ADCY2	chr5:7396342-7830194	Short	Long	NOTEST	0.724668	0.11284	-2.68303	0	1	1	no	0.611828
XLOC_017327	XLOC_017327	ADCY2	chr5:7396342-7830194	Short	Medium	NOTEST	0.724668	0.416836	-0.797839	0	1	1	no	0.307832
XLOC_017327	XLOC_017327	ADCY2	chr5:7396342-7830194	Medium	Long	NOTEST	0.416836	0.11284	-1.8852	0	1	1	no	0.303996
XLOC_013025	XLOC_013025	ADCY3	chr2:25013135-25142055	Short	Long	OK	0.352185	1.16379	1.72442	0.555444	0.47535	0.662763	no	0.811605
XLOC_013025	XLOC_013025	ADCY3	chr2:25013135-25142055	Medium	Long	OK	0.752621	1.16379	0.628834	0.144241	0.80025	0.876667	no	0.411169
XLOC_013025	XLOC_013025	ADCY3	chr2:25013135-25142055	Short	Medium	NOTEST	0.352185	0.752621	1.09559	0	1	1	no	0.400436
XLOC_006856	XLOC_006856	ADCY4	chr14:24787554-24804277	Medium	Long	NOTEST	0.481371	0.2759	-0.803004	0	1	1	no	0.205471
XLOC_006856	XLOC_006856	ADCY4	chr14:24787554-24804277	Short	Long	NOTEST	0.411614	0.2759	-0.577147	0	1	1	no	0.135714
XLOC_006856	XLOC_006856	ADCY4	chr14:24787554-24804277	Short	Medium	NOTEST	0.411614	0.481371	0.225857	0	1	1	no	0.069757
XLOC_016150	XLOC_016150	ADCY5	chr3:123001142-123167392	Medium	Long	NOTEST	0.469356	0.0829481	-2.5004	0	1	1	no	0.386408
XLOC_016150	XLOC_016150	ADCY5	chr3:123001142-123167392	Short	Medium	NOTEST	0.184887	0.469356	1.34404	0	1	1	no	0.284469
XLOC_016150	XLOC_016150	ADCY5	chr3:123001142-123167392	Short	Long	NOTEST	0.184887	0.0829481	-1.15636	0	1	1	no	0.101939
XLOC_005489	XLOC_005489	ADCY6	chr12:49159974-49182820	Medium	Long	OK	1.99588	2.98173	0.579129	0.155863	0.63885	0.772723	no	0.98585
XLOC_005489	XLOC_005489	ADCY6	chr12:49159974-49182820	Short	Medium	OK	2.67615	1.99588	-0.423139	-0.127806	0.7469	0.842826	no	0.68027
XLOC_005489	XLOC_005489	ADCY6	chr12:49159974-49182820	Short	Long	OK	2.67615	2.98173	0.155991	0.0439061	0.9002	0.938273	no	0.30558
XLOC_008233	XLOC_008233	ADCY7	chr16:50300450-50352045	Short	Medium	OK	2.2661	0.893294	-1.343	-0.400905	0.43895	0.637749	no	1.37281
XLOC_008233	XLOC_008233	ADCY7	chr16:50300450-50352045	Medium	Long	OK	0.893294	1.87113	1.0667	0.307302	0.56535	0.724517	no	0.977836
XLOC_008233	XLOC_008233	ADCY7	chr16:50300450-50352045	Short	Long	OK	2.2661	1.87113	-0.276298	-0.0722686	0.83095	0.895479	no	0.39497
XLOC_022584	XLOC_022584	ADCY8	chr8:131792546-132052835	Short	Long	OK	0.392526	266.509	9.40718	2.312	0.04875	0.289517	no	266.116
XLOC_022584	XLOC_022584	ADCY8	chr8:131792546-132052835	Medium	Long	OK	0.590063	266.509	8.8191	2.13903	0.07135	0.334812	no	265.919
XLOC_022584	XLOC_022584	ADCY8	chr8:131792546-132052835	Short	Medium	NOTEST	0.392526	0.590063	0.588079	0	1	1	no	0.197537
XLOC_008534	XLOC_008534	ADCY9	chr16:4012649-4166186	Medium	Long	OK	4.18652	0.0669843	-5.96579	-1.88446	0.0152	0.189696	no	4.11954
XLOC_008534	XLOC_008534	ADCY9	chr16:4012649-4166186	Short	Long	OK	2.79866	0.0669843	-5.38477	-1.09544	0.00045	0.0559912	no	2.73168
XLOC_008534	XLOC_008534	ADCY9	chr16:4012649-4166186	Short	Medium	OK	2.79866	4.18652	0.581016	0.106623	0.6579	0.785942	no	1.38786
XLOC_010269	XLOC_010269	ADCYAP1	chr18:904943-912173	Medium	Long	NOTEST	0.0547629	0.236651	2.11149	0	1	1	no	0.181888
XLOC_010269	XLOC_010269	ADCYAP1	chr18:904943-912173	Short	Medium	NOTEST	0.147992	0.0547629	-1.43425	0	1	1	no	0.0932291
XLOC_010269	XLOC_010269	ADCYAP1	chr18:904943-912173	Short	Long	NOTEST	0.147992	0.236651	0.677236	0	1	1	no	0.088659
XLOC_020809	XLOC_020809	ADCYAP1R1	chr7:31092075-31151093	Short	Medium	OK	56.3103	2.09207	-4.7504	-0.962481	0.0089	0.157774	no	54.2182
XLOC_020809	XLOC_020809	ADCYAP1R1	chr7:31092075-31151093	Medium	Long	OK	2.09207	31.8178	3.92683	0.925184	0.01105	0.170182	no	29.7257
XLOC_020809	XLOC_020809	ADCYAP1R1	chr7:31092075-31151093	Short	Long	OK	56.3103	31.8178	-0.823567	-0.142501	0.4293	0.631098	no	24.4925
XLOC_016427	XLOC_016427	ADD1	chr4:2845583-2931802	Short	Long	OK	4.26577	178.99	5.39092	1.3369	0.00295	0.107647	no	174.724
XLOC_016427	XLOC_016427	ADD1	chr4:2845583-2931802	Medium	Long	OK	6.76748	178.99	4.72511	1.16138	0.0157	0.191928	no	172.223
XLOC_016427	XLOC_016427	ADD1	chr4:2845583-2931802	Short	Medium	OK	4.26577	6.76748	0.665813	0.225716	0.6456	0.777648	no	2.50171
XLOC_013175	XLOC_013175	ADD2	chr2:70889215-70995375	Medium	Long	OK	2.79979	0.3046	-3.20033	-1.1959	0.0582	0.310986	no	2.49519
XLOC_013175	XLOC_013175	ADD2	chr2:70889215-70995375	Short	Medium	OK	1.22777	2.79979	1.18928	0.386644	0.4751	0.662637	no	1.57202
XLOC_013175	XLOC_013175	ADD2	chr2:70889215-70995375	Short	Long	OK	1.22777	0.3046	-2.01105	-0.862899	0.1107	0.393102	no	0.92317
XLOC_002724	XLOC_002724	ADD3	chr10:111705316-111895323	Medium	Long	OK	3.59021	0.568676	-2.65839	-0.819517	0.2333	0.504618	no	3.02153
XLOC_002724	XLOC_002724	ADD3	chr10:111705316-111895323	Short	Medium	OK	1.65077	3.59021	1.12093	0.387046	0.5482	0.713544	no	1.93944
XLOC_002724	XLOC_002724	ADD3	chr10:111705316-111895323	Short	Long	OK	1.65077	0.568676	-1.53746	-0.51998	0.3865	0.59974	no	1.08209
XLOC_003178	XLOC_003178	ADD3-AS1	chr10:111705316-111895323	Short	Medium	NOTEST	0.086484	0.0327278	-1.40192	0	1	1	no	0.0537562
XLOC_003178	XLOC_003178	ADD3-AS1	chr10:111705316-111895323	Short	Long	NOTEST	0.086484	0.0585411	-0.562982	0	1	1	no	0.0279429
XLOC_003178	XLOC_003178	ADD3-AS1	chr10:111705316-111895323	Medium	Long	NOTEST	0.0327278	0.0585411	0.838935	0	1	1	no	0.0258133
XLOC_018882	XLOC_018882	ADGB	chr6:146920135-147136597	Short	Medium	NOTEST	0.127957	0.169169	0.402812	0	1	1	no	0.041212
XLOC_018882	XLOC_018882	ADGB	chr6:146920135-147136597	Short	Long	NOTEST	0.127957	0.15018	0.231037	0	1	1	no	0.022223
XLOC_018882	XLOC_018882	ADGB	chr6:146920135-147136597	Medium	Long	NOTEST	0.169169	0.15018	-0.171775	0	1	1	no	0.018989
XLOC_017108	XLOC_017108	ADH1A	chr4:100010007-100222513	Short	Medium	NOTEST	0.0173402	0.041519	1.25965	0	1	1	no	0.0241788
XLOC_017108	XLOC_017108	ADH1A	chr4:100010007-100222513	Short	Long	NOTEST	0.0173402	0.033169	0.935713	0	1	1	no	0.0158288
XLOC_017108	XLOC_017108	ADH1A	chr4:100010007-100222513	Medium	Long	NOTEST	0.041519	0.033169	-0.323937	0	1	1	no	0.00835
XLOC_017109	XLOC_017109	ADH1B	chr4:100227543-100242599	Short	Long	NOTEST	0.0141784	0.134166	3.24225	0	1	1	no	0.119988
XLOC_017109	XLOC_017109	ADH1B	chr4:100227543-100242599	Medium	Long	NOTEST	0.0413599	0.134166	1.69771	0	1	1	no	0.0928061
XLOC_017109	XLOC_017109	ADH1B	chr4:100227543-100242599	Short	Medium	NOTEST	0.0141784	0.0413599	1.54454	0	1	1	no	0.0271815
XLOC_017110	XLOC_017110	ADH1C	chr4:100257648-100273917	Short	Long	NOTEST	0.00885401	0.0383742	2.11573	0	1	1	no	0.0295202
XLOC_017110	XLOC_017110	ADH1C	chr4:100257648-100273917	Short	Medium	NOTEST	0.00885401	0.023949	1.43556	0	1	1	no	0.015095
XLOC_017110	XLOC_017110	ADH1C	chr4:100257648-100273917	Medium	Long	NOTEST	0.023949	0.0383742	0.680171	0	1	1	no	0.0144252
XLOC_017105	XLOC_017105	ADH4	chr4:100010007-100222513	Medium	Long	NOTEST	0.124583	0.0161585	-2.94674	0	1	1	no	0.108424
XLOC_017105	XLOC_017105	ADH4	chr4:100010007-100222513	Short	Long	NOTEST	0.0741798	0.0161585	-2.19873	0	1	1	no	0.0580213
XLOC_017105	XLOC_017105	ADH4	chr4:100010007-100222513	Short	Medium	NOTEST	0.0741798	0.124583	0.748007	0	1	1	no	0.0504032
XLOC_017104	XLOC_017104	ADH5	chr4:99992129-100009931	Short	Long	OK	1.26852	257.607	7.66588	1.78968	0.01235	0.17626	no	256.338
XLOC_017104	XLOC_017104	ADH5	chr4:99992129-100009931	Medium	Long	OK	1.89643	257.607	7.08574	1.78349	0.21085	0.490615	no	255.711
XLOC_017104	XLOC_017104	ADH5	chr4:99992129-100009931	Short	Medium	OK	1.26852	1.89643	0.580145	0.197493	0.7781	0.863055	no	0.62791
XLOC_017107	XLOC_017107	ADH6	chr4:100010007-100222513	Short	Medium	OK	0.0735361	1.86405	4.66385	0.987354	0.11325	0.396429	no	1.79051
XLOC_017107	XLOC_017107	ADH6	chr4:100010007-100222513	Medium	Long	OK	1.86405	0.231916	-3.00677	-0.409142	0.23885	0.507901	no	1.63213
XLOC_017107	XLOC_017107	ADH6	chr4:100010007-100222513	Short	Long	NOTEST	0.0735361	0.231916	1.65708	0	1	1	no	0.15838
XLOC_017111	XLOC_017111	ADH7	chr4:100333417-100356667	Short	Long	NOTEST	0.0605412	0.0777579	0.361072	0	1	1	no	0.0172167
XLOC_017111	XLOC_017111	ADH7	chr4:100333417-100356667	Medium	Long	NOTEST	0.0656584	0.0777579	0.244009	0	1	1	no	0.0120995
XLOC_017111	XLOC_017111	ADH7	chr4:100333417-100356667	Short	Medium	NOTEST	0.0605412	0.0656584	0.117063	0	1	1	no	0.0051172
XLOC_022010	XLOC_022010	ADHFE1	chr8:67344717-67381044	Medium	Long	OK	0.08727	5.85569	6.06821	1.48169	0.23915	0.508065	no	5.76842
XLOC_022010	XLOC_022010	ADHFE1	chr8:67344717-67381044	Short	Long	OK	0.405487	5.85569	3.85211	0.977956	0.252	0.513479	no	5.4502
XLOC_022010	XLOC_022010	ADHFE1	chr8:67344717-67381044	Short	Medium	NOTEST	0.405487	0.08727	-2.2161	0	1	1	no	0.318217
XLOC_012973	XLOC_012973	ADI1	chr2:3501689-3523350	Short	Medium	OK	1.4828	0.231278	-2.68063	-0.94388	0.3908	0.603082	no	1.25152
XLOC_012973	XLOC_012973	ADI1	chr2:3501689-3523350	Medium	Long	OK	0.231278	1.07971	2.22294	0.757054	0.4144	0.620906	no	0.848432
XLOC_012973	XLOC_012973	ADI1	chr2:3501689-3523350	Short	Long	OK	1.4828	1.07971	-0.457682	-0.140389	0.76795	0.856161	no	0.40309
XLOC_013868	XLOC_013868	ADIG	chr20:37209837-37217104	Short	Medium	NOTEST	0.0308635	0.617666	4.32286	0	1	1	no	0.586803
XLOC_013868	XLOC_013868	ADIG	chr20:37209837-37217104	Medium	Long	NOTEST	0.617666	0.0504366	-3.61429	0	1	1	no	0.567229
XLOC_013868	XLOC_013868	ADIG	chr20:37209837-37217104	Short	Long	NOTEST	0.0308635	0.0504366	0.70857	0	1	1	no	0.0195731
XLOC_015742	XLOC_015742	ADIPOQ	chr3:186560462-186576252	Medium	Long	OK	0.0860244	10.9985	6.99835	0.59833	0.03065	0.243139	no	10.9125
XLOC_015742	XLOC_015742	ADIPOQ	chr3:186560462-186576252	Short	Long	OK	0.111515	10.9985	6.62392	1.6526	0.04425	0.278483	no	10.887
XLOC_015742	XLOC_015742	ADIPOQ	chr3:186560462-186576252	Short	Medium	NOTEST	0.111515	0.0860244	-0.374425	0	1	1	no	0.0254906
XLOC_016348	XLOC_016348	ADIPOQ-AS1	chr3:186560462-186576252	Short	Medium	OK	0.188171	2.60775	3.79269	1.10233	0.1625	0.449575	no	2.41958
XLOC_016348	XLOC_016348	ADIPOQ-AS1	chr3:186560462-186576252	Medium	Long	OK	2.60775	0.215367	-3.59794	-0.156985	0.24305	0.510161	no	2.39238
XLOC_016348	XLOC_016348	ADIPOQ-AS1	chr3:186560462-186576252	Short	Long	NOTEST	0.188171	0.215367	0.194755	0	1	1	no	0.027196
XLOC_002145	XLOC_002145	ADIPOR1	chr1:202909959-202927700	Short	Long	OK	6.94071	0.643498	-3.43108	-0.949183	0.1035	0.382756	no	6.29721
XLOC_002145	XLOC_002145	ADIPOR1	chr1:202909959-202927700	Medium	Long	OK	5.45875	0.643498	-3.08456	-1.2156	0.33745	0.562649	no	4.81525
XLOC_002145	XLOC_002145	ADIPOR1	chr1:202909959-202927700	Short	Medium	OK	6.94071	5.45875	-0.346512	-0.0969515	0.83485	0.89822	no	1.48196
XLOC_004707	XLOC_004707	ADIPOR2	chr12:1800246-1897845	Short	Long	OK	0.941656	131.105	7.1213	1.56657	0.02465	0.226371	no	130.163
XLOC_004707	XLOC_004707	ADIPOR2	chr12:1800246-1897845	Medium	Long	OK	1.95071	131.105	6.07057	1.40595	0.24005	0.508566	no	129.154
XLOC_004707	XLOC_004707	ADIPOR2	chr12:1800246-1897845	Short	Medium	OK	0.941656	1.95071	1.05073	0.379979	0.6619	0.788898	no	1.00905
XLOC_002598	XLOC_002598	ADIRF,AGAP11	chr10:88728187-88769960	Medium	Long	OK	0.208285	9.59645	5.52587	1.45786	0.17125	0.45674	no	9.38817
XLOC_002598	XLOC_002598	ADIRF,AGAP11	chr10:88728187-88769960	Short	Long	OK	2.55245	9.59645	1.91062	0.471984	0.222	0.498261	no	7.044
XLOC_002598	XLOC_002598	ADIRF,AGAP11	chr10:88728187-88769960	Short	Medium	OK	2.55245	0.208285	-3.61525	-0.981101	0.198	0.481393	no	2.34416
XLOC_002560	XLOC_002560	ADK	chr10:75910942-76469061	Medium	Long	NOTEST	0.144997	0.597881	2.04384	0	1	1	no	0.452884
XLOC_002560	XLOC_002560	ADK	chr10:75910942-76469061	Short	Long	NOTEST	0.240095	0.597881	1.31625	0	1	1	no	0.357786
XLOC_002560	XLOC_002560	ADK	chr10:75910942-76469061	Short	Medium	NOTEST	0.240095	0.144997	-0.727583	0	1	1	no	0.095098
XLOC_003375	XLOC_003375	ADM	chr11:10326641-10328923	Short	Long	OK	23.6452	1.38858	-4.08986	-0.722608	0.0191	0.20706	no	22.2566
XLOC_003375	XLOC_003375	ADM	chr11:10326641-10328923	Short	Medium	OK	23.6452	5.83274	-2.0193	-0.374462	0.2826	0.5262	no	17.8125
XLOC_003375	XLOC_003375	ADM	chr11:10326641-10328923	Medium	Long	OK	5.83274	1.38858	-2.07056	-0.647544	0.38495	0.598682	no	4.44416
XLOC_014872	XLOC_014872	ADM2	chr22:50919984-50924866	Short	Long	NOTEST	0.250078	0.180148	-0.473198	0	1	1	no	0.06993
XLOC_014872	XLOC_014872	ADM2	chr22:50919984-50924866	Medium	Long	NOTEST	0.238772	0.180148	-0.406453	0	1	1	no	0.058624
XLOC_014872	XLOC_014872	ADM2	chr22:50919984-50924866	Short	Medium	NOTEST	0.250078	0.238772	-0.0667447	0	1	1	no	0.011306
XLOC_011227	XLOC_011227	ADM5	chr19:50191941-50194247	Medium	Long	NOTEST	0.170555	0.0909171	-0.907615	0	1	1	no	0.0796379
XLOC_011227	XLOC_011227	ADM5	chr19:50191941-50194247	Short	Medium	NOTEST	0.1104	0.170555	0.627505	0	1	1	no	0.060155
XLOC_011227	XLOC_011227	ADM5	chr19:50191941-50194247	Short	Long	NOTEST	0.1104	0.0909171	-0.280111	0	1	1	no	0.0194829
XLOC_014245	XLOC_014245	ADNP	chr20:49505454-49547527	Short	Long	OK	6.81934	150.11	4.46024	1.03741	0.00865	0.156442	no	143.291
XLOC_014245	XLOC_014245	ADNP	chr20:49505454-49547527	Medium	Long	OK	6.9782	150.11	4.42702	1.26785	0.04285	0.275808	no	143.132
XLOC_014245	XLOC_014245	ADNP	chr20:49505454-49547527	Short	Medium	OK	6.81934	6.9782	0.0332231	0.00790743	0.9791	0.986522	no	0.15886
XLOC_010445	XLOC_010445	ADNP2	chr18:77866914-77898228	Medium	Long	OK	2.08196	13.9626	2.74556	0.642149	0.2308	0.503361	no	11.8806
XLOC_010445	XLOC_010445	ADNP2	chr18:77866914-77898228	Short	Long	OK	5.66075	13.9626	1.3025	0.244783	0.26665	0.517523	no	8.30185
XLOC_010445	XLOC_010445	ADNP2	chr18:77866914-77898228	Short	Medium	OK	5.66075	2.08196	-1.44305	-0.343102	0.40995	0.617575	no	3.57879
XLOC_002512	XLOC_002512	ADO	chr10:64564515-64568239	Short	Long	OK	1.45504	0.129628	-3.48861	-1.25841	0.04035	0.270363	no	1.32541
XLOC_002512	XLOC_002512	ADO	chr10:64564515-64568239	Short	Medium	OK	1.45504	0.254886	-2.51313	-0.924003	0.10955	0.392103	no	1.20015
XLOC_002512	XLOC_002512	ADO	chr10:64564515-64568239	Medium	Long	NOTEST	0.254886	0.129628	-0.975474	0	1	1	no	0.125258
XLOC_000993	XLOC_000993	ADORA1	chr1:203096835-203136533	Medium	Long	OK	2.71091	34.5927	3.67362	1.04017	0.0875	0.361547	no	31.8818
XLOC_000993	XLOC_000993	ADORA1	chr1:203096835-203136533	Short	Long	OK	7.69113	34.5927	2.1692	0.534963	0.17635	0.461235	no	26.9016
XLOC_000993	XLOC_000993	ADORA1	chr1:203096835-203136533	Short	Medium	OK	7.69113	2.71091	-1.50442	-0.438413	0.3837	0.59784	no	4.98022
XLOC_014954	XLOC_014954	ADORA2A-AS1	chr22:24666784-24890783	Short	Medium	NOTEST	0.917363	0.364647	-1.33099	0	1	1	no	0.552716
XLOC_014954	XLOC_014954	ADORA2A-AS1	chr22:24666784-24890783	Medium	Long	NOTEST	0.364647	0.69593	0.932443	0	1	1	no	0.331283
XLOC_014954	XLOC_014954	ADORA2A-AS1	chr22:24666784-24890783	Short	Long	NOTEST	0.917363	0.69593	-0.398552	0	1	1	no	0.221433
XLOC_014694	XLOC_014694	ADORA2A,SPECC1L,SPECC1L-ADORA2A	chr22:24666784-24890783	Short	Medium	OK	280.609	3.85975	-6.18391	-1.3481	0.0006	0.0655386	no	276.749
XLOC_014694	XLOC_014694	ADORA2A,SPECC1L,SPECC1L-ADORA2A	chr22:24666784-24890783	Medium	Long	OK	3.85975	153.908	5.31742	1.30314	0.0011	0.0857806	no	150.048
XLOC_014694	XLOC_014694	ADORA2A,SPECC1L,SPECC1L-ADORA2A	chr22:24666784-24890783	Short	Long	OK	280.609	153.908	-0.866489	-0.168725	0.3754	0.591029	no	126.701
XLOC_009029	XLOC_009029	ADORA2B	chr17:15848230-15879210	Short	Medium	NOTEST	0.0420819	0.365782	3.11971	0	1	1	no	0.3237
XLOC_009029	XLOC_009029	ADORA2B	chr17:15848230-15879210	Medium	Long	NOTEST	0.365782	0.121092	-1.59487	0	1	1	no	0.24469
XLOC_009029	XLOC_009029	ADORA2B	chr17:15848230-15879210	Short	Long	NOTEST	0.0420819	0.121092	1.52484	0	1	1	no	0.0790101
XLOC_001730	XLOC_001730	ADORA3	chr1:112025969-112106597	Short	Long	OK	4.41873	0.792274	-2.47956	-0.907565	0.1277	0.414646	no	3.62646
XLOC_001730	XLOC_001730	ADORA3	chr1:112025969-112106597	Short	Medium	OK	4.41873	2.26329	-0.965212	-0.332469	0.5872	0.738395	no	2.15544
XLOC_001730	XLOC_001730	ADORA3	chr1:112025969-112106597	Medium	Long	OK	2.26329	0.792274	-1.51435	-0.587873	0.43465	0.635182	no	1.47102
XLOC_007803	XLOC_007803	ADPGK	chr15:73043707-73090540	Short	Long	OK	0.927565	33.558	5.17706	1.05687	0.00095	0.0814563	no	32.6304
XLOC_007803	XLOC_007803	ADPGK	chr15:73043707-73090540	Medium	Long	OK	1.84589	33.558	4.18426	0.834263	0.00795	0.151918	no	31.7121
XLOC_007803	XLOC_007803	ADPGK	chr15:73043707-73090540	Short	Medium	OK	0.927565	1.84589	0.992799	0.27819	0.5471	0.712785	no	0.918325
XLOC_007414	XLOC_007414	ADPGK-AS1	chr15:73043707-73090540	Medium	Long	NOTEST	0.487274	0.355802	-0.453658	0	1	1	no	0.131472
XLOC_007414	XLOC_007414	ADPGK-AS1	chr15:73043707-73090540	Short	Long	NOTEST	0.475121	0.355802	-0.417219	0	1	1	no	0.119319
XLOC_007414	XLOC_007414	ADPGK-AS1	chr15:73043707-73090540	Short	Medium	NOTEST	0.475121	0.487274	0.036439	0	1	1	no	0.012153
XLOC_015511	XLOC_015511	ADPRH	chr3:119298522-119308792	Medium	Long	OK	0.0405074	185.615	12.1618	2.78096	0.18325	0.468161	no	185.574
XLOC_015511	XLOC_015511	ADPRH	chr3:119298522-119308792	Short	Long	OK	0.467404	185.615	8.63343	2.01245	0.14855	0.434978	no	185.148
XLOC_015511	XLOC_015511	ADPRH	chr3:119298522-119308792	Short	Medium	NOTEST	0.467404	0.0405074	-3.52841	0	1	1	no	0.426897
XLOC_006338	XLOC_006338	ADPRHL1	chr13:114076259-114107839	Medium	Long	OK	2.87781	0.237809	-3.5971	-1.26423	0.24945	0.51282	no	2.64
XLOC_006338	XLOC_006338	ADPRHL1	chr13:114076259-114107839	Short	Medium	OK	1.05302	2.87781	1.45044	0.492483	0.4583	0.650919	no	1.82479
XLOC_006338	XLOC_006338	ADPRHL1	chr13:114076259-114107839	Short	Long	OK	1.05302	0.237809	-2.14666	-0.861206	0.31785	0.547739	no	0.815211
XLOC_000290	XLOC_000290	ADPRHL2	chr1:36554452-36559533	Short	Medium	OK	10.5157	0.0678586	-7.2758	-1.45522	0.0486	0.28948	no	10.4478
XLOC_000290	XLOC_000290	ADPRHL2	chr1:36554452-36559533	Short	Long	OK	10.5157	1.73713	-2.59777	-0.485507	0.05965	0.313982	no	8.77857
XLOC_000290	XLOC_000290	ADPRHL2	chr1:36554452-36559533	Medium	Long	OK	0.0678586	1.73713	4.67803	1.42971	0.091	0.365779	no	1.66927
XLOC_009011	XLOC_009011	ADPRM	chr17:10600926-10614875	Medium	Long	OK	0.103411	3.3786	5.02997	1.39255	0.037	0.261962	no	3.27519
XLOC_009011	XLOC_009011	ADPRM	chr17:10600926-10614875	Short	Long	OK	0.476357	3.3786	2.82631	0.750973	0.1185	0.403419	no	2.90224
XLOC_009011	XLOC_009011	ADPRM	chr17:10600926-10614875	Short	Medium	NOTEST	0.476357	0.103411	-2.20366	0	1	1	no	0.372946
XLOC_022318	XLOC_022318	ADRA1A	chr8:26605666-26722922	Short	Medium	OK	0.228977	2.65302	3.53436	1.23083	0.0345	0.255047	no	2.42404
XLOC_022318	XLOC_022318	ADRA1A	chr8:26605666-26722922	Medium	Long	OK	2.65302	1.29565	-1.03396	-0.273561	0.39845	0.608644	no	1.35737
XLOC_022318	XLOC_022318	ADRA1A	chr8:26605666-26722922	Short	Long	OK	0.228977	1.29565	2.5004	0.751313	0.08	0.350604	no	1.06667
XLOC_017736	XLOC_017736	ADRA1B	chr5:159343739-159400017	Medium	Long	NOTEST	0.167124	0.0440641	-1.92325	0	1	1	no	0.12306
XLOC_017736	XLOC_017736	ADRA1B	chr5:159343739-159400017	Short	Long	NOTEST	0.157253	0.0440641	-1.83542	0	1	1	no	0.113189
XLOC_017736	XLOC_017736	ADRA1B	chr5:159343739-159400017	Short	Medium	NOTEST	0.157253	0.167124	0.0878324	0	1	1	no	0.009871
XLOC_014058	XLOC_014058	ADRA1D	chr20:4201277-4229659	Short	Long	NOTEST	0.0493377	0.298642	2.59765	0	1	1	no	0.249304
XLOC_014058	XLOC_014058	ADRA1D	chr20:4201277-4229659	Medium	Long	NOTEST	0.122216	0.298642	1.28899	0	1	1	no	0.176426
XLOC_014058	XLOC_014058	ADRA1D	chr20:4201277-4229659	Short	Medium	NOTEST	0.0493377	0.122216	1.30867	0	1	1	no	0.0728783
XLOC_002731	XLOC_002731	ADRA2A	chr10:112836789-112840662	Medium	Long	NOTEST	0.290525	0.137669	-1.07746	0	1	1	no	0.152856
XLOC_002731	XLOC_002731	ADRA2A	chr10:112836789-112840662	Short	Long	NOTEST	0.277108	0.137669	-1.00925	0	1	1	no	0.139439
XLOC_002731	XLOC_002731	ADRA2A	chr10:112836789-112840662	Short	Medium	NOTEST	0.277108	0.290525	0.0682171	0	1	1	no	0.013417
XLOC_013253	XLOC_013253	ADRA2B	chr2:96778622-96781888	Medium	Long	NOTEST	0.0176036	0.100246	2.5096	0	1	1	no	0.0826424
XLOC_013253	XLOC_013253	ADRA2B	chr2:96778622-96781888	Short	Long	NOTEST	0.0206109	0.100246	2.28206	0	1	1	no	0.0796351
XLOC_013253	XLOC_013253	ADRA2B	chr2:96778622-96781888	Short	Medium	NOTEST	0.0206109	0.0176036	-0.227541	0	1	1	no	0.0030073
XLOC_016436	XLOC_016436	ADRA2C	chr4:3768295-3770253	Medium	Long	NOTEST	0.150615	0.0898754	-0.744871	0	1	1	no	0.0607396
XLOC_016436	XLOC_016436	ADRA2C	chr4:3768295-3770253	Short	Medium	NOTEST	0.0925773	0.150615	0.702138	0	1	1	no	0.0580377
XLOC_016436	XLOC_016436	ADRA2C	chr4:3768295-3770253	Short	Long	NOTEST	0.0925773	0.0898754	-0.0427324	0	1	1	no	0.0027019
XLOC_002741	XLOC_002741	ADRB1	chr10:115803805-115806667	Short	Medium	OK	3.00862	0.935907	-1.68467	-0.701377	0.6476	0.778781	no	2.07271
XLOC_002741	XLOC_002741	ADRB1	chr10:115803805-115806667	Medium	Long	OK	0.935907	2.10394	1.16866	0.442116	0.63965	0.77338	no	1.16803
XLOC_002741	XLOC_002741	ADRB1	chr10:115803805-115806667	Short	Long	OK	3.00862	2.10394	-0.516007	-0.18981	0.80325	0.878442	no	0.90468
XLOC_017696	XLOC_017696	ADRB2	chr5:148206155-148208197	Short	Long	NOTEST	0.492588	0.0935796	-2.39612	0	1	1	no	0.399008
XLOC_017696	XLOC_017696	ADRB2	chr5:148206155-148208197	Short	Medium	NOTEST	0.492588	0.23229	-1.08446	0	1	1	no	0.260298
XLOC_017696	XLOC_017696	ADRB2	chr5:148206155-148208197	Medium	Long	NOTEST	0.23229	0.0935796	-1.31166	0	1	1	no	0.13871
XLOC_022354	XLOC_022354	ADRB3	chr8:37820513-37824184	Short	Medium	NOTEST	0.17456	0.116101	-0.588344	0	1	1	no	0.058459
XLOC_022354	XLOC_022354	ADRB3	chr8:37820513-37824184	Medium	Long	NOTEST	0.116101	0.145669	0.327312	0	1	1	no	0.029568
XLOC_022354	XLOC_022354	ADRB3	chr8:37820513-37824184	Short	Long	NOTEST	0.17456	0.145669	-0.261032	0	1	1	no	0.028891
XLOC_003703	XLOC_003703	ADRBK1	chr11:67033904-67054029	Short	Long	NOTEST	0.328957	0.795286	1.27357	0	1	1	no	0.466329
XLOC_003703	XLOC_003703	ADRBK1	chr11:67033904-67054029	Medium	Long	NOTEST	0.420692	0.795286	0.918708	0	1	1	no	0.374594
XLOC_003703	XLOC_003703	ADRBK1	chr11:67033904-67054029	Short	Medium	NOTEST	0.328957	0.420692	0.354866	0	1	1	no	0.091735
XLOC_014706	XLOC_014706	ADRBK2	chr22:25960860-26125258	Short	Long	OK	0.535808	3.95603	2.88427	0.919056	0.31225	0.543866	no	3.42022
XLOC_014706	XLOC_014706	ADRBK2	chr22:25960860-26125258	Medium	Long	OK	1.00841	3.95603	1.97197	0.571089	0.3329	0.559571	no	2.94762
XLOC_014706	XLOC_014706	ADRBK2	chr22:25960860-26125258	Short	Medium	OK	0.535808	1.00841	0.912295	0.34768	0.63875	0.772687	no	0.472602
XLOC_013978	XLOC_013978	ADRM1	chr20:60877951-60883918	Short	Long	OK	0.974589	1.62493	0.737513	0.260924	0.57595	0.730941	no	0.650341
XLOC_013978	XLOC_013978	ADRM1	chr20:60877951-60883918	Short	Medium	OK	0.974589	1.42619	0.549299	0.231032	0.69685	0.8113	no	0.451601
XLOC_013978	XLOC_013978	ADRM1	chr20:60877951-60883918	Medium	Long	OK	1.42619	1.62493	0.188213	0.0740548	0.90095	0.9387	no	0.19874
XLOC_014805	XLOC_014805	ADSL	chr22:40742503-40762575	Short	Medium	OK	0.154791	2.83799	4.19648	1.16221	0.25475	0.513843	no	2.6832
XLOC_014805	XLOC_014805	ADSL	chr22:40742503-40762575	Medium	Long	OK	2.83799	0.282259	-3.32978	-1.02388	0.21605	0.494442	no	2.55573
XLOC_014805	XLOC_014805	ADSL	chr22:40742503-40762575	Short	Long	NOTEST	0.154791	0.282259	0.8667	0	1	1	no	0.127468
XLOC_002310	XLOC_002310	ADSS	chr1:244571793-244615436	Medium	Long	OK	1.46648	0.205393	-2.8359	-0.961375	0.08085	0.352277	no	1.26109
XLOC_002310	XLOC_002310	ADSS	chr1:244571793-244615436	Short	Medium	OK	0.356769	1.46648	2.03929	0.615569	0.3041	0.538714	no	1.10971
XLOC_002310	XLOC_002310	ADSS	chr1:244571793-244615436	Short	Long	NOTEST	0.356769	0.205393	-0.796603	0	1	1	no	0.151376
XLOC_006769	XLOC_006769	ADSSL1	chr14:105190533-105213647	Short	Long	NOTEST	0.774768	0.446586	-0.794826	0	1	1	no	0.328182
XLOC_006769	XLOC_006769	ADSSL1	chr14:105190533-105213647	Short	Medium	NOTEST	0.774768	0.575953	-0.427813	0	1	1	no	0.198815
XLOC_006769	XLOC_006769	ADSSL1	chr14:105190533-105213647	Medium	Long	NOTEST	0.575953	0.446586	-0.367013	0	1	1	no	0.129367
XLOC_018991	XLOC_018991	ADTRP	chr6:11713887-11779280	Medium	Long	NOTEST	0.084954	0.162906	0.939283	0	1	1	no	0.077952
XLOC_018991	XLOC_018991	ADTRP	chr6:11713887-11779280	Short	Long	NOTEST	0.122697	0.162906	0.408939	0	1	1	no	0.040209
XLOC_018991	XLOC_018991	ADTRP	chr6:11713887-11779280	Short	Medium	NOTEST	0.122697	0.084954	-0.530344	0	1	1	no	0.037743
XLOC_020846	XLOC_020846	AEBP1	chr7:44143959-44154164	Short	Long	OK	20.5241	3.67556	-2.48128	-0.55687	0.078	0.347265	no	16.8485
XLOC_020846	XLOC_020846	AEBP1	chr7:44143959-44154164	Short	Medium	OK	20.5241	6.28475	-1.70739	-0.376368	0.2388	0.507876	no	14.2393
XLOC_020846	XLOC_020846	AEBP1	chr7:44143959-44154164	Medium	Long	OK	6.28475	3.67556	-0.773892	-0.191705	0.63085	0.76745	no	2.60919
XLOC_004821	XLOC_004821	AEBP2	chr12:19592607-19675173	Short	Long	OK	1.21047	1.72008	0.506915	0.149104	0.6753	0.798086	no	0.50961
XLOC_004821	XLOC_004821	AEBP2	chr12:19592607-19675173	Short	Medium	OK	1.21047	1.61453	0.415554	0.153817	0.7915	0.871466	no	0.40406
XLOC_004821	XLOC_004821	AEBP2	chr12:19592607-19675173	Medium	Long	OK	1.61453	1.72008	0.0913612	0.0256348	0.94795	0.967587	no	0.10555
XLOC_007511	XLOC_007511	AEN	chr15:89164526-89175512	Medium	Long	OK	66.6362	0.499502	-7.05967	-1.61655	0.0589	0.312606	no	66.1367
XLOC_007511	XLOC_007511	AEN	chr15:89164526-89175512	Short	Medium	OK	0.76726	66.6362	6.44045	1.46112	0.03455	0.255075	no	65.8689
XLOC_007511	XLOC_007511	AEN	chr15:89164526-89175512	Short	Long	NOTEST	0.76726	0.499502	-0.619224	0	1	1	no	0.267758
XLOC_011498	XLOC_011498	AES	chr19:3052907-3062964	Short	Medium	OK	13.0736	10.2572	-0.350024	-0.0782868	0.81465	0.88538	no	2.8164
XLOC_011498	XLOC_011498	AES	chr19:3052907-3062964	Short	Long	OK	13.0736	10.6188	-0.300035	-0.0643003	0.7941	0.872819	no	2.4548
XLOC_011498	XLOC_011498	AES	chr19:3052907-3062964	Medium	Long	OK	10.2572	10.6188	0.0499892	0.0166975	0.98125	0.987756	no	0.3616
XLOC_016911	XLOC_016911	AFAP1	chr4:7755816-7941653	Medium	Long	OK	1.90236	0.674929	-1.49498	-0.425547	0.423	0.62665	no	1.22743
XLOC_016911	XLOC_016911	AFAP1	chr4:7755816-7941653	Short	Medium	OK	0.949636	1.90236	1.00234	0.284544	0.5425	0.709717	no	0.952724
XLOC_016911	XLOC_016911	AFAP1	chr4:7755816-7941653	Short	Long	OK	0.949636	0.674929	-0.492639	-0.132717	0.7216	0.826451	no	0.274707
XLOC_016457	XLOC_016457	AFAP1-AS1	chr4:7755816-7941653	Medium	Long	NOTEST	0.691873	0.121589	-2.5085	0	1	1	no	0.570284
XLOC_016457	XLOC_016457	AFAP1-AS1	chr4:7755816-7941653	Short	Medium	NOTEST	0.271302	0.691873	1.35061	0	1	1	no	0.420571
XLOC_016457	XLOC_016457	AFAP1-AS1	chr4:7755816-7941653	Short	Long	NOTEST	0.271302	0.121589	-1.15789	0	1	1	no	0.149713
XLOC_017698	XLOC_017698	AFAP1L1	chr5:148651400-148721367	Medium	Long	OK	5.34356	1.33636	-1.9995	-0.6763	0.48975	0.672835	no	4.0072
XLOC_017698	XLOC_017698	AFAP1L1	chr5:148651400-148721367	Short	Long	OK	5.21192	1.33636	-1.96351	-0.575063	0.24225	0.509743	no	3.87556
XLOC_017698	XLOC_017698	AFAP1L1	chr5:148651400-148721367	Short	Medium	OK	5.21192	5.34356	0.0359858	0.0119672	0.97455	0.984155	no	0.13164
XLOC_003190	XLOC_003190	AFAP1L2	chr10:116054582-116164515	Medium	Long	OK	0.225379	74.5695	8.37009	1.90202	0.00195	0.0973441	no	74.3441
XLOC_003190	XLOC_003190	AFAP1L2	chr10:116054582-116164515	Short	Long	OK	0.344362	74.5695	7.75852	1.6901	0.00745	0.148717	no	74.2251
XLOC_003190	XLOC_003190	AFAP1L2	chr10:116054582-116164515	Short	Medium	NOTEST	0.344362	0.225379	-0.61157	0	1	1	no	0.118983
XLOC_016661	XLOC_016661	AFF1	chr4:87856153-88062206	Short	Long	OK	2.12681	153.661	6.17492	1.74477	0.00705	0.145652	no	151.534
XLOC_016661	XLOC_016661	AFF1	chr4:87856153-88062206	Medium	Long	OK	3.58616	153.661	5.42117	1.63528	0.0375	0.262953	no	150.075
XLOC_016661	XLOC_016661	AFF1	chr4:87856153-88062206	Short	Medium	OK	2.12681	3.58616	0.753748	0.252854	0.6351	0.770496	no	1.45935
XLOC_024082	XLOC_024082	AFF2	chrX:147582138-148082193	Short	Long	NOTEST	0.156409	0.108109	-0.532837	0	1	1	no	0.0483
XLOC_024082	XLOC_024082	AFF2	chrX:147582138-148082193	Short	Medium	NOTEST	0.156409	0.112589	-0.474256	0	1	1	no	0.04382
XLOC_024082	XLOC_024082	AFF2	chrX:147582138-148082193	Medium	Long	NOTEST	0.112589	0.108109	-0.0585814	0	1	1	no	0.00448
XLOC_013280	XLOC_013280	AFF3	chr2:100163715-100759037	Short	Long	NOTEST	0.73631	0.271936	-1.43705	0	1	1	no	0.464374
XLOC_013280	XLOC_013280	AFF3	chr2:100163715-100759037	Short	Medium	NOTEST	0.73631	0.285015	-1.36928	0	1	1	no	0.451295
XLOC_013280	XLOC_013280	AFF3	chr2:100163715-100759037	Medium	Long	NOTEST	0.285015	0.271936	-0.0677687	0	1	1	no	0.013079
XLOC_018128	XLOC_018128	AFF4	chr5:132211070-132299354	Short	Long	OK	2.87719	32.3022	3.4889	0.790554	0.0238	0.223527	no	29.425
XLOC_018128	XLOC_018128	AFF4	chr5:132211070-132299354	Medium	Long	OK	4.05479	32.3022	2.99393	0.775573	0.1809	0.466551	no	28.2474
XLOC_018128	XLOC_018128	AFF4	chr5:132211070-132299354	Short	Medium	OK	2.87719	4.05479	0.494966	0.135747	0.76005	0.851051	no	1.1776
XLOC_008451	XLOC_008451	AFG3L1P	chr16:90036182-90067195	Medium	Long	OK	1.01437	12.0252	3.5674	0.967319	0.0322	0.2479	no	11.0108
XLOC_008451	XLOC_008451	AFG3L1P	chr16:90036182-90067195	Short	Long	OK	3.26352	12.0252	1.88156	0.34998	0.1399	0.42695	no	8.76168
XLOC_008451	XLOC_008451	AFG3L1P	chr16:90036182-90067195	Short	Medium	OK	3.26352	1.01437	-1.68584	-0.351021	0.24095	0.50912	no	2.24915
XLOC_010472	XLOC_010472	AFG3L2	chr18:12328942-12377275	Medium	Long	OK	7.16169	117.992	4.04225	0.972176	0.06885	0.330778	no	110.83
XLOC_010472	XLOC_010472	AFG3L2	chr18:12328942-12377275	Short	Long	OK	8.56285	117.992	3.78446	0.656992	0.00775	0.150089	no	109.429
XLOC_010472	XLOC_010472	AFG3L2	chr18:12328942-12377275	Short	Medium	OK	8.56285	7.16169	-0.257791	-0.0489899	0.84705	0.9054	no	1.40116
XLOC_016616	XLOC_016616	AFM	chr4:74347461-74369718	Short	Medium	NOTEST	0.259549	0.0967049	-1.42434	0	1	1	no	0.162844
XLOC_016616	XLOC_016616	AFM	chr4:74347461-74369718	Short	Long	NOTEST	0.259549	0.113545	-1.19274	0	1	1	no	0.146004
XLOC_016616	XLOC_016616	AFM	chr4:74347461-74369718	Medium	Long	NOTEST	0.0967049	0.113545	0.231603	0	1	1	no	0.0168401
XLOC_009479	XLOC_009479	AFMID	chr17:76183397-76203782	Short	Long	OK	10.1634	0.10043	-6.66105	-1.2414	0.08415	0.356791	no	10.063
XLOC_009479	XLOC_009479	AFMID	chr17:76183397-76203782	Short	Medium	OK	10.1634	0.135436	-6.22963	-1.15339	0.03205	0.247436	no	10.028
XLOC_009479	XLOC_009479	AFMID	chr17:76183397-76203782	Medium	Long	NOTEST	0.135436	0.10043	-0.431421	0	1	1	no	0.035006
XLOC_016615	XLOC_016615	AFP	chr4:74301935-74321502	Short	Medium	NOTEST	0.548557	0.0202597	-4.75896	0	1	1	no	0.528297
XLOC_016615	XLOC_016615	AFP	chr4:74301935-74321502	Short	Long	NOTEST	0.548557	0.0914102	-2.58522	0	1	1	no	0.457147
XLOC_016615	XLOC_016615	AFP	chr4:74301935-74321502	Medium	Long	NOTEST	0.0202597	0.0914102	2.17374	0	1	1	no	0.0711505
XLOC_012403	XLOC_012403	AFTPH	chr2:64751438-64820138	Short	Medium	OK	0.624503	1.10575	0.824251	0.310787	0.51	0.686548	no	0.481247
XLOC_012403	XLOC_012403	AFTPH	chr2:64751438-64820138	Medium	Long	OK	1.10575	0.861726	-0.359729	-0.107138	0.80775	0.881263	no	0.244024
XLOC_012403	XLOC_012403	AFTPH	chr2:64751438-64820138	Short	Long	NOTEST	0.624503	0.861726	0.464522	0	1	1	no	0.237223
XLOC_017265	XLOC_017265	AGA	chr4:178351928-178363657	Short	Long	NOTEST	0.620946	0.0782606	-2.98811	0	1	1	no	0.542685
XLOC_017265	XLOC_017265	AGA	chr4:178351928-178363657	Short	Medium	NOTEST	0.620946	0.22421	-1.46962	0	1	1	no	0.396736
XLOC_017265	XLOC_017265	AGA	chr4:178351928-178363657	Medium	Long	NOTEST	0.22421	0.0782606	-1.51849	0	1	1	no	0.145949
XLOC_012927	XLOC_012927	AGAP1	chr2:236402732-237040444	Medium	Long	OK	3.91547	114.157	4.86569	0.995624	0.00745	0.148717	no	110.242
XLOC_012927	XLOC_012927	AGAP1	chr2:236402732-237040444	Short	Long	OK	10.6603	114.157	3.4207	0.582958	0.01235	0.17626	no	103.497
XLOC_012927	XLOC_012927	AGAP1	chr2:236402732-237040444	Short	Medium	OK	10.6603	3.91547	-1.44499	-0.289266	0.2498	0.51292	no	6.74483
XLOC_005621	XLOC_005621	AGAP2	chr12:58118075-58135944	Short	Long	NOTEST	0.752276	0.172402	-2.12549	0	1	1	no	0.579874
XLOC_005621	XLOC_005621	AGAP2	chr12:58118075-58135944	Medium	Long	NOTEST	0.692919	0.172402	-2.00691	0	1	1	no	0.520517
XLOC_005621	XLOC_005621	AGAP2	chr12:58118075-58135944	Short	Medium	NOTEST	0.752276	0.692919	-0.118574	0	1	1	no	0.059357
XLOC_005013	XLOC_005013	AGAP2-AS1	chr12:58118075-58135944	Medium	Long	OK	0.553546	4.34308	2.97194	0.667899	0.2203	0.497698	no	3.78953
XLOC_005013	XLOC_005013	AGAP2-AS1	chr12:58118075-58135944	Short	Long	OK	0.631739	4.34308	2.78132	0.503602	0.0671	0.328134	no	3.71134
XLOC_005013	XLOC_005013	AGAP2-AS1	chr12:58118075-58135944	Short	Medium	NOTEST	0.631739	0.553546	-0.190626	0	1	1	no	0.078193
XLOC_021244	XLOC_021244	AGAP3	chr7:150782917-150841523	Short	Long	OK	73.4268	1.90151	-5.27109	-0.899474	0.00045	0.0559912	no	71.5253
XLOC_021244	XLOC_021244	AGAP3	chr7:150782917-150841523	Short	Medium	OK	73.4268	3.88357	-4.24085	-0.76265	0.0053	0.13189	no	69.5432
XLOC_021244	XLOC_021244	AGAP3	chr7:150782917-150841523	Medium	Long	OK	3.88357	1.90151	-1.03024	-0.302225	0.42875	0.630682	no	1.98206
XLOC_002947	XLOC_002947	AGAP4	chr10:46321049-46342921	Short	Medium	NOTEST	0.00603189	0.0584492	3.2765	0	1	1	no	0.0524173
XLOC_002947	XLOC_002947	AGAP4	chr10:46321049-46342921	Short	Long	NOTEST	0.00603189	0.0489952	3.02196	0	1	1	no	0.0429633
XLOC_002947	XLOC_002947	AGAP4	chr10:46321049-46342921	Medium	Long	NOTEST	0.0584492	0.0489952	-0.254544	0	1	1	no	0.009454
XLOC_003045	XLOC_003045	AGAP5	chr10:75434032-75457554	Medium	Long	NOTEST	0.101952	0.418803	2.03838	0	1	1	no	0.316851
XLOC_003045	XLOC_003045	AGAP5	chr10:75434032-75457554	Short	Long	NOTEST	0.162539	0.418803	1.36548	0	1	1	no	0.256264
XLOC_003045	XLOC_003045	AGAP5	chr10:75434032-75457554	Short	Medium	NOTEST	0.162539	0.101952	-0.672896	0	1	1	no	0.060587
XLOC_002494	XLOC_002494	AGAP6	chr10:51748077-51770259	Short	Long	NOTEST	0.245144	0.112777	-1.12016	0	1	1	no	0.132367
XLOC_002494	XLOC_002494	AGAP6	chr10:51748077-51770259	Short	Medium	NOTEST	0.245144	0.170287	-0.525664	0	1	1	no	0.074857
XLOC_002494	XLOC_002494	AGAP6	chr10:51748077-51770259	Medium	Long	NOTEST	0.170287	0.112777	-0.594498	0	1	1	no	0.05751
XLOC_002978	XLOC_002978	AGAP7	chr10:51464150-51486327	Medium	Long	NOTEST	0.00531494	0.11839	4.47735	0	1	1	no	0.113075
XLOC_002978	XLOC_002978	AGAP7	chr10:51464150-51486327	Short	Long	NOTEST	0.0323869	0.11839	1.87006	0	1	1	no	0.0860031
XLOC_002978	XLOC_002978	AGAP7	chr10:51464150-51486327	Short	Medium	NOTEST	0.0323869	0.00531494	-2.60729	0	1	1	no	0.027072
XLOC_002977	XLOC_002977	AGAP8	chr10:51026324-51371331	Medium	Long	NOTEST	0.0644782	0	#NAME?	0	1	1	no	0.0644782
XLOC_002977	XLOC_002977	AGAP8	chr10:51026324-51371331	Short	Medium	NOTEST	0.0053623	0.0644782	3.58789	0	1	1	no	0.0591159
XLOC_002977	XLOC_002977	AGAP8	chr10:51026324-51371331	Short	Long	NOTEST	0.0053623	0	#NAME?	0	1	1	no	0.0053623
XLOC_002480	XLOC_002480	AGAP9	chr10:48215723-48237508	Short	Long	NOTEST	0.0254015	0.628861	4.62975	0	1	1	no	0.60346
XLOC_002480	XLOC_002480	AGAP9	chr10:48215723-48237508	Medium	Long	NOTEST	0.0302054	0.628861	4.37986	0	1	1	no	0.598656
XLOC_002955	XLOC_002955	AGAP9	chr10:47191843-47213626	Medium	Long	NOTEST	0.0247835	0.153631	2.63202	0	1	1	no	0.128848
XLOC_002955	XLOC_002955	AGAP9	chr10:47191843-47213626	Short	Long	NOTEST	0.0348268	0.153631	2.1412	0	1	1	no	0.118804
XLOC_002955	XLOC_002955	AGAP9	chr10:47191843-47213626	Short	Medium	NOTEST	0.0348268	0.0247835	-0.490816	0	1	1	no	0.0100433
XLOC_002480	XLOC_002480	AGAP9	chr10:48215723-48237508	Short	Medium	NOTEST	0.0254015	0.0302054	0.24989	0	1	1	no	0.0048039
XLOC_007505	XLOC_007505	AGBL1	chr15:86685241-87572283	Short	Medium	NOTEST	0.305503	0.155399	-0.97521	0	1	1	no	0.150104
XLOC_007505	XLOC_007505	AGBL1	chr15:86685241-87572283	Medium	Long	NOTEST	0.155399	0.302749	0.962147	0	1	1	no	0.14735
XLOC_007505	XLOC_007505	AGBL1	chr15:86685241-87572283	Short	Long	NOTEST	0.305503	0.302749	-0.0130626	0	1	1	no	0.002754
XLOC_007889	XLOC_007889	AGBL1-AS1	chr15:86685241-87572283	Short	Long	NOTEST	0.0135612	0.0898111	2.72741	0	1	1	no	0.0762499
XLOC_007889	XLOC_007889	AGBL1-AS1	chr15:86685241-87572283	Medium	Long	NOTEST	0.0333648	0.0898111	1.42857	0	1	1	no	0.0564463
XLOC_007889	XLOC_007889	AGBL1-AS1	chr15:86685241-87572283	Short	Medium	NOTEST	0.0135612	0.0333648	1.29885	0	1	1	no	0.0198036
XLOC_004234	XLOC_004234	AGBL2	chr11:47681142-47736928	Short	Medium	NOTEST	0.227394	0.0837632	-1.44081	0	1	1	no	0.143631
XLOC_004234	XLOC_004234	AGBL2	chr11:47681142-47736928	Short	Long	NOTEST	0.227394	0.0850898	-1.41814	0	1	1	no	0.142304
XLOC_004234	XLOC_004234	AGBL2	chr11:47681142-47736928	Medium	Long	NOTEST	0.0837632	0.0850898	0.0226682	0	1	1	no	0.0013266
XLOC_021149	XLOC_021149	AGBL3	chr7:134671258-134820530	Medium	Long	NOTEST	0.768561	0.130151	-2.56197	0	1	1	no	0.63841
XLOC_021149	XLOC_021149	AGBL3	chr7:134671258-134820530	Short	Medium	NOTEST	0.350952	0.768561	1.13089	0	1	1	no	0.417609
XLOC_021149	XLOC_021149	AGBL3	chr7:134671258-134820530	Short	Long	NOTEST	0.350952	0.130151	-1.43108	0	1	1	no	0.220801
XLOC_001551	XLOC_001551	AGBL4	chr1:48998526-50489626	Short	Medium	OK	6.9028	0.163339	-5.40124	-1.01461	0.24655	0.511314	no	6.73946
XLOC_001551	XLOC_001551	AGBL4	chr1:48998526-50489626	Short	Long	OK	6.9028	0.370021	-4.2215	-0.802114	0.0954	0.372429	no	6.53278
XLOC_001551	XLOC_001551	AGBL4	chr1:48998526-50489626	Medium	Long	NOTEST	0.163339	0.370021	1.17974	0	1	1	no	0.206682
XLOC_012287	XLOC_012287	AGBL5	chr2:27274490-27294567	Short	Medium	OK	1.91874	0.187245	-3.35716	-0.789913	0.046	0.282565	no	1.7315
XLOC_012287	XLOC_012287	AGBL5	chr2:27274490-27294567	Medium	Long	OK	0.187245	1.06597	2.50917	0.678933	0.194	0.477704	no	0.878725
XLOC_012287	XLOC_012287	AGBL5	chr2:27274490-27294567	Short	Long	OK	1.91874	1.06597	-0.84799	-0.230268	0.54325	0.710193	no	0.85277
XLOC_019139	XLOC_019139	AGER	chr6:32148744-32152099	Medium	Long	NOTEST	0.783354	0.358306	-1.12847	0	1	1	no	0.425048
XLOC_019139	XLOC_019139	AGER	chr6:32148744-32152099	Short	Long	NOTEST	0.647981	0.358306	-0.854758	0	1	1	no	0.289675
XLOC_019139	XLOC_019139	AGER	chr6:32148744-32152099	Short	Medium	NOTEST	0.647981	0.783354	0.273713	0	1	1	no	0.135373
XLOC_019642	XLOC_019642	AGER	chr6_apd_hap1:3463485-3466840	Short	Medium	NOTEST	0	0	0	0	1	1	no	0
XLOC_019826	XLOC_019826	AGER	chr6_cox_hap2:3619425-3622780	Short	Medium	NOTEST	0	0	0	0	1	1	no	0
XLOC_020168	XLOC_020168	AGER	chr6_mann_hap4:3491568-3494923	Short	Medium	NOTEST	0	0	0	0	1	1	no	0
XLOC_020339	XLOC_020339	AGER	chr6_mcf_hap5:3528571-3531926	Short	Medium	NOTEST	0	0	0	0	1	1	no	0
XLOC_020522	XLOC_020522	AGER	chr6_qbl_hap6:3409764-3413119	Short	Medium	NOTEST	0	0	0	0	1	1	no	0
XLOC_020686	XLOC_020686	AGER	chr6_ssto_hap7:3496472-3499827	Short	Medium	NOTEST	0	0	0	0	1	1	no	0
XLOC_019642	XLOC_019642	AGER	chr6_apd_hap1:3463485-3466840	Short	Long	NOTEST	0	0	0	0	1	1	no	0
XLOC_019826	XLOC_019826	AGER	chr6_cox_hap2:3619425-3622780	Short	Long	NOTEST	0	0	0	0	1	1	no	0
XLOC_020168	XLOC_020168	AGER	chr6_mann_hap4:3491568-3494923	Short	Long	NOTEST	0	0	0	0	1	1	no	0
XLOC_020339	XLOC_020339	AGER	chr6_mcf_hap5:3528571-3531926	Short	Long	NOTEST	0	0	0	0	1	1	no	0
XLOC_020522	XLOC_020522	AGER	chr6_qbl_hap6:3409764-3413119	Short	Long	NOTEST	0	0	0	0	1	1	no	0
XLOC_020686	XLOC_020686	AGER	chr6_ssto_hap7:3496472-3499827	Short	Long	NOTEST	0	0	0	0	1	1	no	0
XLOC_019642	XLOC_019642	AGER	chr6_apd_hap1:3463485-3466840	Medium	Long	NOTEST	0	0	0	0	1	1	no	0
XLOC_019826	XLOC_019826	AGER	chr6_cox_hap2:3619425-3622780	Medium	Long	NOTEST	0	0	0	0	1	1	no	0
XLOC_020168	XLOC_020168	AGER	chr6_mann_hap4:3491568-3494923	Medium	Long	NOTEST	0	0	0	0	1	1	no	0
XLOC_020339	XLOC_020339	AGER	chr6_mcf_hap5:3528571-3531926	Medium	Long	NOTEST	0	0	0	0	1	1	no	0
XLOC_020522	XLOC_020522	AGER	chr6_qbl_hap6:3409764-3413119	Medium	Long	NOTEST	0	0	0	0	1	1	no	0
XLOC_020686	XLOC_020686	AGER	chr6_ssto_hap7:3496472-3499827	Medium	Long	NOTEST	0	0	0	0	1	1	no	0
XLOC_012886	XLOC_012886	AGFG1,MIR5703	chr2:228336847-228425938	Short	Long	OK	2.53083	12.8518	2.34429	0.463229	0.0581	0.310803	no	10.321
XLOC_012886	XLOC_012886	AGFG1,MIR5703	chr2:228336847-228425938	Medium	Long	OK	2.56775	12.8518	2.32339	0.46057	0.0879	0.361979	no	10.2841
XLOC_012886	XLOC_012886	AGFG1,MIR5703	chr2:228336847-228425938	Short	Medium	OK	2.53083	2.56775	0.0208978	0.00569359	0.98785	0.991625	no	0.03692
XLOC_021031	XLOC_021031	AGFG2	chr7:100136833-100165843	Medium	Long	OK	0.194513	11.4021	5.87329	1.78315	0.01055	0.16722	no	11.2076
XLOC_021031	XLOC_021031	AGFG2	chr7:100136833-100165843	Short	Long	OK	0.932087	11.4021	3.61269	1.01777	0.1325	0.419932	no	10.47
XLOC_021031	XLOC_021031	AGFG2	chr7:100136833-100165843	Short	Medium	OK	0.932087	0.194513	-2.2606	-0.983694	0.2353	0.505893	no	0.737574
XLOC_017471	XLOC_017471	AGGF1	chr5:76326209-76361058	Short	Long	NOTEST	0.682444	0.16401	-2.05692	0	1	1	no	0.518434
XLOC_017471	XLOC_017471	AGGF1	chr5:76326209-76361058	Short	Medium	NOTEST	0.682444	0.350817	-0.959994	0	1	1	no	0.331627
XLOC_017471	XLOC_017471	AGGF1	chr5:76326209-76361058	Medium	Long	NOTEST	0.350817	0.16401	-1.09693	0	1	1	no	0.186807
XLOC_021171	XLOC_021171	AGK	chr7:141251077-141354209	Short	Long	OK	1.61391	0.242476	-2.73465	-0.896822	0.32255	0.550905	no	1.37143
XLOC_021171	XLOC_021171	AGK	chr7:141251077-141354209	Medium	Long	OK	1.43783	0.242476	-2.56798	-1.07332	0.5684	0.726009	no	1.19535
XLOC_021171	XLOC_021171	AGK	chr7:141251077-141354209	Short	Medium	OK	1.61391	1.43783	-0.16667	-0.0549056	0.9018	0.93926	no	0.17608
XLOC_000539	XLOC_000539	AGL	chr1:100315639-100389579	Short	Long	OK	0.485776	2.15576	2.14984	0.540961	0.1731	0.458144	no	1.66998
XLOC_000539	XLOC_000539	AGL	chr1:100315639-100389579	Medium	Long	OK	1.14011	2.15576	0.919031	0.200677	0.4346	0.635165	no	1.01565
XLOC_000539	XLOC_000539	AGL	chr1:100315639-100389579	Short	Medium	OK	0.485776	1.14011	1.2308	0.377804	0.399	0.609147	no	0.654334
XLOC_001301	XLOC_001301	AGMAT	chr1:15853351-15911605	Short	Long	OK	0.273205	29.2941	6.74448	1.26278	0.0145	0.186869	no	29.0209
XLOC_001301	XLOC_001301	AGMAT	chr1:15853351-15911605	Medium	Long	OK	0.36747	29.2941	6.31684	0.807842	0.0846	0.357508	no	28.9266
XLOC_001301	XLOC_001301	AGMAT	chr1:15853351-15911605	Short	Medium	NOTEST	0.273205	0.36747	0.427639	0	1	1	no	0.094265
XLOC_021319	XLOC_021319	AGMO	chr7:15239942-15601640	Short	Long	NOTEST	0.195895	0.119354	-0.714834	0	1	1	no	0.076541
XLOC_021319	XLOC_021319	AGMO	chr7:15239942-15601640	Medium	Long	NOTEST	0.180528	0.119354	-0.596975	0	1	1	no	0.061174
XLOC_021319	XLOC_021319	AGMO	chr7:15239942-15601640	Short	Medium	NOTEST	0.195895	0.180528	-0.117858	0	1	1	no	0.015367
XLOC_019138	XLOC_019138	AGPAT1	chr6:32120578-32145888	Medium	Long	OK	6.69218	53.929	3.01051	0.795232	0.08175	0.353545	no	47.2368
XLOC_019138	XLOC_019138	AGPAT1	chr6:32120578-32145888	Short	Long	OK	12.3942	53.929	2.1214	0.474245	0.1025	0.381516	no	41.5348
XLOC_019138	XLOC_019138	AGPAT1	chr6:32120578-32145888	Short	Medium	OK	12.3942	6.69218	-0.889112	-0.22202	0.5388	0.706888	no	5.70202
XLOC_019641	XLOC_019641	AGPAT1	chr6_apd_hap1:3435316-3460629	Short	Medium	NOTEST	0	0	0	0	1	1	no	0
XLOC_019825	XLOC_019825	AGPAT1	chr6_cox_hap2:3591245-3616569	Short	Medium	NOTEST	0	0	0	0	1	1	no	0
XLOC_020167	XLOC_020167	AGPAT1	chr6_mann_hap4:3463422-3488712	Short	Medium	NOTEST	0	0	0	0	1	1	no	0
XLOC_020338	XLOC_020338	AGPAT1	chr6_mcf_hap5:3500401-3525717	Short	Medium	NOTEST	0	0	0	0	1	1	no	0
XLOC_020521	XLOC_020521	AGPAT1	chr6_qbl_hap6:3381592-3406908	Short	Medium	NOTEST	0	0	0	0	1	1	no	0
XLOC_020685	XLOC_020685	AGPAT1	chr6_ssto_hap7:3468303-3493616	Short	Medium	NOTEST	0	0	0	0	1	1	no	0
XLOC_019641	XLOC_019641	AGPAT1	chr6_apd_hap1:3435316-3460629	Short	Long	NOTEST	0	0	0	0	1	1	no	0
XLOC_019825	XLOC_019825	AGPAT1	chr6_cox_hap2:3591245-3616569	Short	Long	NOTEST	0	0	0	0	1	1	no	0
XLOC_020167	XLOC_020167	AGPAT1	chr6_mann_hap4:3463422-3488712	Short	Long	NOTEST	0	0	0	0	1	1	no	0
XLOC_020338	XLOC_020338	AGPAT1	chr6_mcf_hap5:3500401-3525717	Short	Long	NOTEST	0	0	0	0	1	1	no	0
XLOC_020521	XLOC_020521	AGPAT1	chr6_qbl_hap6:3381592-3406908	Short	Long	NOTEST	0	0	0	0	1	1	no	0
XLOC_020685	XLOC_020685	AGPAT1	chr6_ssto_hap7:3468303-3493616	Short	Long	NOTEST	0	0	0	0	1	1	no	0
XLOC_019641	XLOC_019641	AGPAT1	chr6_apd_hap1:3435316-3460629	Medium	Long	NOTEST	0	0	0	0	1	1	no	0
XLOC_019825	XLOC_019825	AGPAT1	chr6_cox_hap2:3591245-3616569	Medium	Long	NOTEST	0	0	0	0	1	1	no	0
XLOC_020167	XLOC_020167	AGPAT1	chr6_mann_hap4:3463422-3488712	Medium	Long	NOTEST	0	0	0	0	1	1	no	0
XLOC_020338	XLOC_020338	AGPAT1	chr6_mcf_hap5:3500401-3525717	Medium	Long	NOTEST	0	0	0	0	1	1	no	0
XLOC_020521	XLOC_020521	AGPAT1	chr6_qbl_hap6:3381592-3406908	Medium	Long	NOTEST	0	0	0	0	1	1	no	0
XLOC_020685	XLOC_020685	AGPAT1	chr6_ssto_hap7:3468303-3493616	Medium	Long	NOTEST	0	0	0	0	1	1	no	0
XLOC_023584	XLOC_023584	AGPAT2	chr9:139567594-139581911	Medium	Long	NOTEST	0.134731	0.663023	2.29897	0	1	1	no	0.528292
XLOC_023584	XLOC_023584	AGPAT2	chr9:139567594-139581911	Short	Long	NOTEST	0.215106	0.663023	1.62401	0	1	1	no	0.447917
XLOC_023584	XLOC_023584	AGPAT2	chr9:139567594-139581911	Short	Medium	NOTEST	0.215106	0.134731	-0.674963	0	1	1	no	0.080375
XLOC_014421	XLOC_014421	AGPAT3	chr21:45285115-45407475	Short	Long	OK	1.54163	51.5436	5.06326	1.07415	0.0101	0.164589	no	50.002
XLOC_014421	XLOC_014421	AGPAT3	chr21:45285115-45407475	Medium	Long	OK	2.26139	51.5436	4.51051	1.03317	0.06235	0.320037	no	49.2822
XLOC_014421	XLOC_014421	AGPAT3	chr21:45285115-45407475	Short	Medium	OK	1.54163	2.26139	0.552748	0.168037	0.7254	0.829082	no	0.71976
XLOC_019524	XLOC_019524	AGPAT4	chr6:161551056-161695107	Short	Long	OK	1.22192	0.143238	-3.09266	-0.529977	0.0897	0.364315	no	1.07868
XLOC_019524	XLOC_019524	AGPAT4	chr6:161551056-161695107	Medium	Long	OK	1.07038	0.143238	-2.90165	-0.525967	0.2851	0.527797	no	0.927142
XLOC_019524	XLOC_019524	AGPAT4	chr6:161551056-161695107	Short	Medium	OK	1.22192	1.07038	-0.191015	-0.0550783	0.9084	0.943255	no	0.15154
XLOC_019525	XLOC_019525	AGPAT4-IT1	chr6:161551056-161695107	Short	Long	OK	0.71824	2.05719	1.51814	0.198072	0.45175	0.646542	no	1.33895
XLOC_019525	XLOC_019525	AGPAT4-IT1	chr6:161551056-161695107	Medium	Long	OK	0.954795	2.05719	1.10741	0.182667	0.62945	0.766423	no	1.1024
XLOC_019525	XLOC_019525	AGPAT4-IT1	chr6:161551056-161695107	Short	Medium	OK	0.71824	0.954795	0.410726	0.0481049	0.8001	0.87659	no	0.236555
XLOC_021820	XLOC_021820	AGPAT5	chr8:6565877-6619021	Medium	Long	OK	2.83275	0.470389	-2.59028	-0.889992	0.38525	0.598846	no	2.36236
XLOC_021820	XLOC_021820	AGPAT5	chr8:6565877-6619021	Short	Long	OK	2.38758	0.470389	-2.34362	-0.937265	0.4754	0.662776	no	1.91719
XLOC_021820	XLOC_021820	AGPAT5	chr8:6565877-6619021	Short	Medium	OK	2.38758	2.83275	0.246656	0.0877819	0.88685	0.930247	no	0.44517
XLOC_021958	XLOC_021958	AGPAT6	chr8:41435706-41482520	Medium	Long	OK	0.918798	0.390195	-1.23555	-0.614546	0.1501	0.436618	no	0.528603
XLOC_021958	XLOC_021958	AGPAT6	chr8:41435706-41482520	Short	Long	NOTEST	0.910366	0.390195	-1.22225	0	1	1	no	0.520171
XLOC_021958	XLOC_021958	AGPAT6	chr8:41435706-41482520	Short	Medium	OK	0.910366	0.918798	0.0133009	0.0054394	0.98975	0.9928	no	0.008432
XLOC_016655	XLOC_016655	AGPAT9	chr4:84457066-84527027	Short	Long	NOTEST	0.317398	0.155279	-1.03143	0	1	1	no	0.162119
XLOC_016655	XLOC_016655	AGPAT9	chr4:84457066-84527027	Short	Medium	NOTEST	0.317398	0.168927	-0.909891	0	1	1	no	0.148471
XLOC_016655	XLOC_016655	AGPAT9	chr4:84457066-84527027	Medium	Long	NOTEST	0.168927	0.155279	-0.121539	0	1	1	no	0.013648
XLOC_012733	XLOC_012733	AGPS	chr2:178257470-178408564	Short	Long	OK	0.573114	2.11895	1.88645	0.459772	0.33075	0.557829	no	1.54584
XLOC_012733	XLOC_012733	AGPS	chr2:178257470-178408564	Medium	Long	OK	1.02713	2.11895	1.04473	0.24934	0.56765	0.725667	no	1.09182
XLOC_012733	XLOC_012733	AGPS	chr2:178257470-178408564	Short	Medium	OK	0.573114	1.02713	0.84172	0.32268	0.75465	0.847787	no	0.454016
XLOC_021324	XLOC_021324	AGR2	chr7:16832263-16844738	Short	Long	OK	0.143512	4.42414	4.94616	1.27299	0.11115	0.393237	no	4.28063
XLOC_021324	XLOC_021324	AGR2	chr7:16832263-16844738	Medium	Long	OK	0.227575	4.42414	4.28098	1.24473	0.26835	0.517967	no	4.19656
XLOC_021324	XLOC_021324	AGR2	chr7:16832263-16844738	Short	Medium	NOTEST	0.143512	0.227575	0.665171	0	1	1	no	0.084063
XLOC_021325	XLOC_021325	AGR3	chr7:16899029-16921613	Medium	Long	OK	0.93832	0.321205	-1.54658	-0.710261	0.2113	0.490837	no	0.617115
XLOC_021325	XLOC_021325	AGR3	chr7:16899029-16921613	Short	Medium	OK	0.539621	0.93832	0.798134	0.338767	0.585	0.736804	no	0.398699
XLOC_021325	XLOC_021325	AGR3	chr7:16899029-16921613	Short	Long	NOTEST	0.539621	0.321205	-0.74845	0	1	1	no	0.218416
XLOC_000011	XLOC_000011	AGRN	chr1:955502-991499	Short	Medium	OK	153.194	2.72664	-5.81209	-1.2676	0.0536	0.301239	no	150.467
XLOC_000011	XLOC_000011	AGRN	chr1:955502-991499	Short	Long	OK	153.194	37.3842	-2.03486	-0.353121	0.0856	0.358939	no	115.81
XLOC_000011	XLOC_000011	AGRN	chr1:955502-991499	Medium	Long	OK	2.72664	37.3842	3.77723	0.811942	0.1058	0.386113	no	34.6576
XLOC_008775	XLOC_008775	AGRP	chr16:67516473-67517716	Short	Medium	NOTEST	0.357307	0	#NAME?	0	1	1	no	0.357307
XLOC_008775	XLOC_008775	AGRP	chr16:67516473-67517716	Short	Long	NOTEST	0.357307	0.0254866	-3.80935	0	1	1	no	0.33182
XLOC_008775	XLOC_008775	AGRP	chr16:67516473-67517716	Medium	Long	NOTEST	0	0.0254866	inf	0	1	1	no	0.0254866
XLOC_002266	XLOC_002266	AGT	chr1:230838271-230850336	Medium	Long	OK	2.12773	31.9016	3.90624	1.08391	0.27845	0.523539	no	29.7739
XLOC_002266	XLOC_002266	AGT	chr1:230838271-230850336	Short	Long	OK	7.29641	31.9016	2.12837	0.521722	0.13595	0.422885	no	24.6052
XLOC_002266	XLOC_002266	AGT	chr1:230838271-230850336	Short	Medium	OK	7.29641	2.12773	-1.77787	-0.58647	0.4729	0.661129	no	5.16868
XLOC_023313	XLOC_023313	AGTPBP1	chr9:88161453-88356944	Short	Long	OK	1.84441	0.777029	-1.24712	-0.322318	0.35605	0.576272	no	1.06738
XLOC_023313	XLOC_023313	AGTPBP1	chr9:88161453-88356944	Short	Medium	OK	1.84441	0.849237	-1.11892	-0.360486	0.59865	0.74557	no	0.995173
XLOC_023313	XLOC_023313	AGTPBP1	chr9:88161453-88356944	Medium	Long	NOTEST	0.849237	0.777029	-0.1282	0	1	1	no	0.072208
XLOC_015620	XLOC_015620	AGTR1	chr3:148415657-148460790	Short	Medium	NOTEST	0.0553937	0.189622	1.77533	0	1	1	no	0.134228
XLOC_015620	XLOC_015620	AGTR1	chr3:148415657-148460790	Medium	Long	NOTEST	0.189622	0.0829968	-1.19199	0	1	1	no	0.106625
XLOC_015620	XLOC_015620	AGTR1	chr3:148415657-148460790	Short	Long	NOTEST	0.0553937	0.0829968	0.583334	0	1	1	no	0.0276031
XLOC_023999	XLOC_023999	AGTR2	chrX:115301957-115306225	Short	Long	NOTEST	0.0777764	0.0180988	-2.10344	0	1	1	no	0.0596776
XLOC_023999	XLOC_023999	AGTR2	chrX:115301957-115306225	Short	Medium	NOTEST	0.0777764	0.0219666	-1.82402	0	1	1	no	0.0558098
XLOC_023999	XLOC_023999	AGTR2	chrX:115301957-115306225	Medium	Long	NOTEST	0.0219666	0.0180988	-0.279414	0	1	1	no	0.0038678
XLOC_000091	XLOC_000091	AGTRAP	chr1:11796141-11810828	Medium	Long	OK	1.13132	2.05359	0.860147	0.383553	0.5881	0.739106	no	0.92227
XLOC_000091	XLOC_000091	AGTRAP	chr1:11796141-11810828	Short	Long	OK	1.424	2.05359	0.528199	0.218486	0.7394	0.838022	no	0.62959
XLOC_000091	XLOC_000091	AGTRAP	chr1:11796141-11810828	Short	Medium	OK	1.424	1.13132	-0.331948	-0.158318	0.82285	0.890374	no	0.29268
XLOC_012951	XLOC_012951	AGXT	chr2:241808161-241818536	Short	Medium	NOTEST	0.536489	0.120668	-2.1525	0	1	1	no	0.415821
XLOC_012951	XLOC_012951	AGXT	chr2:241808161-241818536	Short	Long	NOTEST	0.536489	0.22612	-1.24646	0	1	1	no	0.310369
XLOC_012951	XLOC_012951	AGXT	chr2:241808161-241818536	Medium	Long	NOTEST	0.120668	0.22612	0.906045	0	1	1	no	0.105452
XLOC_017900	XLOC_017900	AGXT2	chr5:34998205-35048240	Short	Medium	NOTEST	0.142069	0.0565106	-1.32999	0	1	1	no	0.0855584
XLOC_017900	XLOC_017900	AGXT2	chr5:34998205-35048240	Short	Long	NOTEST	0.142069	0.0950902	-0.579219	0	1	1	no	0.0469788
XLOC_017900	XLOC_017900	AGXT2	chr5:34998205-35048240	Medium	Long	NOTEST	0.0565106	0.0950902	0.750776	0	1	1	no	0.0385796
XLOC_002316	XLOC_002316	AHCTF1	chr1:247002401-247094726	Short	Long	OK	0.44446	44.2348	6.63699	1.49923	0.0247	0.22639	no	43.7903
XLOC_002316	XLOC_002316	AHCTF1	chr1:247002401-247094726	Medium	Long	OK	1.07679	44.2348	5.36038	1.28893	0.26285	0.515908	no	43.158
XLOC_002316	XLOC_002316	AHCTF1	chr1:247002401-247094726	Short	Medium	OK	0.44446	1.07679	1.27661	0.470457	0.59545	0.743936	no	0.63233
XLOC_013414	XLOC_013414	AHCTF1P1	chr2:162355577-162364413	Short	Long	OK	0.391595	3.64138	3.21705	0.771007	0.0387	0.265792	no	3.24979
XLOC_013414	XLOC_013414	AHCTF1P1	chr2:162355577-162364413	Medium	Long	OK	0.890311	3.64138	2.03211	0.5728	0.28495	0.527667	no	2.75107
XLOC_013414	XLOC_013414	AHCTF1P1	chr2:162355577-162364413	Short	Medium	NOTEST	0.391595	0.890311	1.18495	0	1	1	no	0.498716
XLOC_014150	XLOC_014150	AHCY	chr20:32868070-32899608	Medium	Long	OK	0.685197	14.0454	4.35744	1.04519	0.0221	0.217756	no	13.3602
XLOC_014150	XLOC_014150	AHCY	chr20:32868070-32899608	Short	Long	OK	1.80451	14.0454	2.96042	0.63847	0.04115	0.272116	no	12.2409
XLOC_014150	XLOC_014150	AHCY	chr20:32868070-32899608	Short	Medium	OK	1.80451	0.685197	-1.39702	-0.513347	0.34785	0.570124	no	1.11931
XLOC_000584	XLOC_000584	AHCYL1	chr1:110527386-110566364	Short	Medium	OK	102.525	27.3732	-1.90514	-0.35212	0.08705	0.360776	no	75.1518
XLOC_000584	XLOC_000584	AHCYL1	chr1:110527386-110566364	Medium	Long	OK	27.3732	92.4554	1.75599	0.419111	0.2309	0.503361	no	65.0822
XLOC_000584	XLOC_000584	AHCYL1	chr1:110527386-110566364	Short	Long	OK	102.525	92.4554	-0.14915	-0.0284122	0.88975	0.932107	no	10.0696
XLOC_021129	XLOC_021129	AHCYL2	chr7:128864854-129070052	Short	Long	OK	5.43644	25.109	2.20747	0.431545	0.04445	0.278893	no	19.6726
XLOC_021129	XLOC_021129	AHCYL2	chr7:128864854-129070052	Medium	Long	OK	7.56377	25.109	1.73103	0.355763	0.2229	0.498704	no	17.5452
XLOC_021129	XLOC_021129	AHCYL2	chr7:128864854-129070052	Short	Medium	OK	5.43644	7.56377	0.476442	0.112559	0.713	0.820806	no	2.12733
XLOC_001399	XLOC_001399	AHDC1	chr1:27860755-27930143	Short	Long	OK	1.04303	4.88494	2.22756	0.49098	0.1289	0.416296	no	3.84191
XLOC_001399	XLOC_001399	AHDC1	chr1:27860755-27930143	Medium	Long	OK	1.84801	4.88494	1.40237	0.334479	0.47385	0.661507	no	3.03693
XLOC_001399	XLOC_001399	AHDC1	chr1:27860755-27930143	Short	Medium	OK	1.04303	1.84801	0.825188	0.291102	0.67755	0.799204	no	0.80498
XLOC_019450	XLOC_019450	AHI1	chr6:135605109-135818903	Short	Long	OK	0.626156	20.6298	5.04207	1.15854	0.0043	0.121639	no	20.0036
XLOC_019450	XLOC_019450	AHI1	chr6:135605109-135818903	Medium	Long	OK	2.80613	20.6298	2.87808	0.670742	0.2118	0.491099	no	17.8237
XLOC_019450	XLOC_019450	AHI1	chr6:135605109-135818903	Short	Medium	OK	0.626156	2.80613	2.16399	0.916763	0.33315	0.559708	no	2.17997
XLOC_004315	XLOC_004315	AHNAK	chr11:62201013-62314332	Medium	Long	OK	20.2357	130.101	2.68466	0.770553	0.2335	0.504668	no	109.865
XLOC_004315	XLOC_004315	AHNAK	chr11:62201013-62314332	Short	Long	OK	20.8454	130.101	2.64183	0.733847	0.14325	0.430069	no	109.256
XLOC_004315	XLOC_004315	AHNAK	chr11:62201013-62314332	Short	Medium	OK	20.8454	20.2357	-0.0428267	-0.0106664	0.97555	0.984654	no	0.6097
XLOC_007113	XLOC_007113	AHNAK2	chr14:105403590-105444694	Medium	Long	NOTEST	0.460572	0.101129	-2.18723	0	1	1	no	0.359443
XLOC_007113	XLOC_007113	AHNAK2	chr14:105403590-105444694	Short	Medium	NOTEST	0.12158	0.460572	1.92152	0	1	1	no	0.338992
XLOC_007113	XLOC_007113	AHNAK2	chr14:105403590-105444694	Short	Long	NOTEST	0.12158	0.101129	-0.26571	0	1	1	no	0.020451
XLOC_020761	XLOC_020761	AHR	chr7:17338275-17385775	Short	Medium	OK	0.713571	1.86047	1.38254	0.483204	0.53835	0.706634	no	1.1469
XLOC_020761	XLOC_020761	AHR	chr7:17338275-17385775	Short	Long	OK	0.713571	1.81338	1.34555	0.386237	0.4239	0.627255	no	1.09981
XLOC_020761	XLOC_020761	AHR	chr7:17338275-17385775	Medium	Long	OK	1.86047	1.81338	-0.036988	-0.0102608	0.9816	0.987958	no	0.04709
XLOC_017308	XLOC_017308	AHRR,PDCD6	chr5:271735-438405	Medium	Long	OK	0.996429	1.89676	0.9287	0.297255	0.41265	0.619612	no	0.900331
XLOC_017308	XLOC_017308	AHRR,PDCD6	chr5:271735-438405	Short	Medium	OK	1.55713	0.996429	-0.644049	-0.262701	0.4744	0.662052	no	0.560701
XLOC_017308	XLOC_017308	AHRR,PDCD6	chr5:271735-438405	Short	Long	OK	1.55713	1.89676	0.284652	0.0920253	0.7872	0.868747	no	0.33963
XLOC_006580	XLOC_006580	AHSA1	chr14:77924372-77935815	Short	Long	NOTEST	0.585799	0.0239555	-4.61198	0	1	1	no	0.561844
XLOC_006580	XLOC_006580	AHSA1	chr14:77924372-77935815	Short	Medium	NOTEST	0.585799	0.219986	-1.413	0	1	1	no	0.365813
XLOC_006580	XLOC_006580	AHSA1	chr14:77924372-77935815	Medium	Long	NOTEST	0.219986	0.0239555	-3.19898	0	1	1	no	0.19603
XLOC_012394	XLOC_012394	AHSA2	chr2:61404554-61697849	Short	Medium	OK	1.15813	3.23163	1.48046	0.265947	0.52475	0.69702	no	2.0735
XLOC_012394	XLOC_012394	AHSA2	chr2:61404554-61697849	Short	Long	OK	1.15813	2.87833	1.31343	0.107545	0.4218	0.626182	no	1.7202
XLOC_012394	XLOC_012394	AHSA2	chr2:61404554-61697849	Medium	Long	OK	3.23163	2.87833	-0.167031	-0.0140232	0.9363	0.961248	no	0.3533
XLOC_015733	XLOC_015733	AHSG	chr3:186330849-186339107	Short	Long	OK	1.37593	0.31163	-2.1425	-0.718304	0.3098	0.542424	no	1.0643
XLOC_015733	XLOC_015733	AHSG	chr3:186330849-186339107	Short	Medium	OK	1.37593	0.818545	-0.749272	-0.244565	0.7085	0.817617	no	0.557385
XLOC_015733	XLOC_015733	AHSG	chr3:186330849-186339107	Medium	Long	NOTEST	0.818545	0.31163	-1.39323	0	1	1	no	0.506915
XLOC_008214	XLOC_008214	AHSP	chr16:31539202-31540124	Short	Long	NOTEST	0.169723	0	#NAME?	0	1	1	no	0.169723
XLOC_008214	XLOC_008214	AHSP	chr16:31539202-31540124	Short	Medium	NOTEST	0.169723	0.076773	-1.14452	0	1	1	no	0.09295
XLOC_008214	XLOC_008214	AHSP	chr16:31539202-31540124	Medium	Long	NOTEST	0.076773	0	#NAME?	0	1	1	no	0.076773
XLOC_005339	XLOC_005339	AICDA	chr12:8754761-8765442	Short	Medium	NOTEST	0.118312	0.0571119	-1.05073	0	1	1	no	0.0612001
XLOC_005339	XLOC_005339	AICDA	chr12:8754761-8765442	Short	Long	NOTEST	0.118312	0.0780945	-0.599305	0	1	1	no	0.0402175
XLOC_005339	XLOC_005339	AICDA	chr12:8754761-8765442	Medium	Long	NOTEST	0.0571119	0.0780945	0.451428	0	1	1	no	0.0209826
XLOC_002226	XLOC_002226	AIDA	chr1:222841354-222885864	Short	Long	OK	4.98318	0.116735	-5.41575	-1.25928	0.0005	0.0584753	no	4.86644
XLOC_002226	XLOC_002226	AIDA	chr1:222841354-222885864	Short	Medium	OK	4.98318	0.944614	-2.39927	-0.527302	0.17415	0.458832	no	4.03857
XLOC_002226	XLOC_002226	AIDA	chr1:222841354-222885864	Medium	Long	OK	0.944614	0.116735	-3.01649	-1.11998	0.1319	0.419345	no	0.827879
XLOC_018534	XLOC_018534	AIF1	chr6:31582993-31584798	Short	Long	OK	4.17874	641.117	7.26138	1.44772	0.0057	0.134177	no	636.938
XLOC_018534	XLOC_018534	AIF1	chr6:31582993-31584798	Medium	Long	OK	6.23126	641.117	6.68492	1.71589	0.02405	0.224537	no	634.886
XLOC_018534	XLOC_018534	AIF1	chr6:31582993-31584798	Short	Medium	OK	4.17874	6.23126	0.576458	0.135751	0.69025	0.807223	no	2.05252
XLOC_019711	XLOC_019711	AIF1	chr6_cox_hap2:3092611-3094416	Short	Medium	NOTEST	0	0	0	0	1	1	no	0
XLOC_019900	XLOC_019900	AIF1	chr6_dbb_hap3:2868568-2870373	Short	Medium	NOTEST	0	0	0	0	1	1	no	0
XLOC_020234	XLOC_020234	AIF1	chr6_mcf_hap5:2962687-2964492	Short	Medium	NOTEST	0	0	0	0	1	1	no	0
XLOC_020412	XLOC_020412	AIF1	chr6_qbl_hap6:2876634-2878439	Short	Medium	NOTEST	0	0	0	0	1	1	no	0
XLOC_020589	XLOC_020589	AIF1	chr6_ssto_hap7:2913800-2915605	Short	Medium	NOTEST	0	0	0	0	1	1	no	0
XLOC_019711	XLOC_019711	AIF1	chr6_cox_hap2:3092611-3094416	Short	Long	NOTEST	0	0	0	0	1	1	no	0
XLOC_019900	XLOC_019900	AIF1	chr6_dbb_hap3:2868568-2870373	Short	Long	NOTEST	0	0	0	0	1	1	no	0
XLOC_020234	XLOC_020234	AIF1	chr6_mcf_hap5:2962687-2964492	Short	Long	NOTEST	0	0	0	0	1	1	no	0
XLOC_020412	XLOC_020412	AIF1	chr6_qbl_hap6:2876634-2878439	Short	Long	NOTEST	0	0	0	0	1	1	no	0
XLOC_020589	XLOC_020589	AIF1	chr6_ssto_hap7:2913800-2915605	Short	Long	NOTEST	0	0	0	0	1	1	no	0
XLOC_019711	XLOC_019711	AIF1	chr6_cox_hap2:3092611-3094416	Medium	Long	NOTEST	0	0	0	0	1	1	no	0
XLOC_019900	XLOC_019900	AIF1	chr6_dbb_hap3:2868568-2870373	Medium	Long	NOTEST	0	0	0	0	1	1	no	0
XLOC_020234	XLOC_020234	AIF1	chr6_mcf_hap5:2962687-2964492	Medium	Long	NOTEST	0	0	0	0	1	1	no	0
XLOC_020412	XLOC_020412	AIF1	chr6_qbl_hap6:2876634-2878439	Medium	Long	NOTEST	0	0	0	0	1	1	no	0
XLOC_020589	XLOC_020589	AIF1	chr6_ssto_hap7:2913800-2915605	Medium	Long	NOTEST	0	0	0	0	1	1	no	0
XLOC_023022	XLOC_023022	AIF1L	chr9:133971862-133998539	Short	Long	OK	4.22142	122.032	4.85339	1.03818	0.0037	0.114555	no	117.811
XLOC_023022	XLOC_023022	AIF1L	chr9:133971862-133998539	Medium	Long	OK	4.5191	122.032	4.75508	1.10674	0.01435	0.186398	no	117.513
XLOC_023022	XLOC_023022	AIF1L	chr9:133971862-133998539	Short	Medium	OK	4.22142	4.5191	0.0983051	0.0212225	0.9221	0.952371	no	0.29768
XLOC_024492	XLOC_024492	AIFM1	chrX:129263337-129299861	Short	Long	OK	1.65981	0.265943	-2.64183	-0.913675	0.04995	0.292808	no	1.39387
XLOC_024492	XLOC_024492	AIFM1	chrX:129263337-129299861	Short	Medium	OK	1.65981	0.284896	-2.54252	-0.983466	0.05805	0.310786	no	1.37491
XLOC_024492	XLOC_024492	AIFM1	chrX:129263337-129299861	Medium	Long	NOTEST	0.284896	0.265943	-0.0993149	0	1	1	no	0.018953
XLOC_003014	XLOC_003014	AIFM2	chr10:71812356-71892690	Medium	Long	OK	1.38937	66.5557	5.58206	1.34362	0.0225	0.21851	no	65.1663
XLOC_003014	XLOC_003014	AIFM2	chr10:71812356-71892690	Short	Long	OK	9.2317	66.5557	2.84989	0.479069	0.0436	0.277079	no	57.324
XLOC_003014	XLOC_003014	AIFM2	chr10:71812356-71892690	Short	Medium	OK	9.2317	1.38937	-2.73217	-0.516429	0.01905	0.206924	no	7.84233
XLOC_014656	XLOC_014656	AIFM3	chr22:21319417-21335649	Short	Long	NOTEST	0.574878	0.0291176	-4.30329	0	1	1	no	0.54576
XLOC_014656	XLOC_014656	AIFM3	chr22:21319417-21335649	Short	Medium	NOTEST	0.574878	0.142952	-2.00773	0	1	1	no	0.431926
XLOC_014656	XLOC_014656	AIFM3	chr22:21319417-21335649	Medium	Long	NOTEST	0.142952	0.0291176	-2.29556	0	1	1	no	0.113834
XLOC_018872	XLOC_018872	AIG1	chr6:143380499-143661480	Short	Medium	OK	0.307698	2.30295	2.90389	0.915515	0.13585	0.422885	no	1.99525
XLOC_018872	XLOC_018872	AIG1	chr6:143380499-143661480	Medium	Long	OK	2.30295	0.75386	-1.61111	-0.515909	0.34525	0.568438	no	1.54909
XLOC_018872	XLOC_018872	AIG1	chr6:143380499-143661480	Short	Long	NOTEST	0.307698	0.75386	1.29278	0	1	1	no	0.446162
XLOC_018769	XLOC_018769	AIM1	chr6:106959729-107018334	Short	Medium	OK	2.72525	0.506515	-2.42771	-0.500212	0.24105	0.509128	no	2.21874
XLOC_018769	XLOC_018769	AIM1	chr6:106959729-107018334	Short	Long	OK	2.72525	0.851257	-1.67872	-0.316242	0.17995	0.465807	no	1.87399
XLOC_018769	XLOC_018769	AIM1	chr6:106959729-107018334	Medium	Long	NOTEST	0.506515	0.851257	0.748989	0	1	1	no	0.344742
XLOC_001387	XLOC_001387	AIM1L	chr1:26648349-26680621	Medium	Long	NOTEST	0.0940017	0.138428	0.558375	0	1	1	no	0.0444263
XLOC_001387	XLOC_001387	AIM1L	chr1:26648349-26680621	Short	Long	NOTEST	0.108663	0.138428	0.349267	0	1	1	no	0.029765
XLOC_001387	XLOC_001387	AIM1L	chr1:26648349-26680621	Short	Medium	NOTEST	0.108663	0.0940017	-0.209108	0	1	1	no	0.0146613
XLOC_001965	XLOC_001965	AIM2	chr1:159032274-159046647	Medium	Long	NOTEST	0	0.0738163	inf	0	1	1	no	0.0738163
XLOC_001965	XLOC_001965	AIM2	chr1:159032274-159046647	Short	Long	NOTEST	0.014285	0.0738163	2.36944	0	1	1	no	0.0595313
XLOC_001965	XLOC_001965	AIM2	chr1:159032274-159046647	Short	Medium	NOTEST	0.014285	0	#NAME?	0	1	1	no	0.014285
XLOC_016701	XLOC_016701	AIMP1	chr4:106967232-107270381	Short	Long	OK	0.910669	511.019	9.13223	1.77567	0.01325	0.181739	no	510.108
XLOC_016701	XLOC_016701	AIMP1	chr4:106967232-107270381	Medium	Long	OK	1.31706	511.019	8.59991	1.70646	0.00455	0.125388	no	509.702
XLOC_016701	XLOC_016701	AIMP1	chr4:106967232-107270381	Short	Medium	OK	0.910669	1.31706	0.532321	0.102633	0.75575	0.848447	no	0.406391
XLOC_020737	XLOC_020737	AIMP2	chr7:6048881-6098860	Medium	Long	NOTEST	0.807476	0.0761513	-3.40648	0	1	1	no	0.731325
XLOC_020737	XLOC_020737	AIMP2	chr7:6048881-6098860	Short	Long	NOTEST	0.646907	0.0761513	-3.08662	0	1	1	no	0.570756
XLOC_020737	XLOC_020737	AIMP2	chr7:6048881-6098860	Short	Medium	NOTEST	0.646907	0.807476	0.319861	0	1	1	no	0.160569
XLOC_003712	XLOC_003712	AIP	chr11:67250504-67258579	Short	Medium	NOTEST	0.337451	0.127682	-1.40212	0	1	1	no	0.209769
XLOC_003712	XLOC_003712	AIP	chr11:67250504-67258579	Short	Long	NOTEST	0.337451	0.148825	-1.18106	0	1	1	no	0.188626
XLOC_003712	XLOC_003712	AIP	chr11:67250504-67258579	Medium	Long	NOTEST	0.127682	0.148825	0.221056	0	1	1	no	0.021143
XLOC_009602	XLOC_009602	AIPL1	chr17:6327056-6338519	Short	Medium	NOTEST	0.883951	0.242502	-1.86597	0	1	1	no	0.641449
XLOC_009602	XLOC_009602	AIPL1	chr17:6327056-6338519	Short	Long	NOTEST	0.883951	0.303571	-1.54193	0	1	1	no	0.58038
XLOC_009602	XLOC_009602	AIPL1	chr17:6327056-6338519	Medium	Long	NOTEST	0.242502	0.303571	0.324037	0	1	1	no	0.061069
XLOC_014425	XLOC_014425	AIRE	chr21:45705720-45718102	Short	Medium	NOTEST	0.541009	0.153263	-1.81965	0	1	1	no	0.387746
XLOC_014425	XLOC_014425	AIRE	chr21:45705720-45718102	Short	Long	NOTEST	0.541009	0.290851	-0.895375	0	1	1	no	0.250158
XLOC_014425	XLOC_014425	AIRE	chr21:45705720-45718102	Medium	Long	NOTEST	0.153263	0.290851	0.924271	0	1	1	no	0.137588
XLOC_019520	XLOC_019520	AIRN	chr6:160390130-160527583	Medium	Long	NOTEST	0.297715	0.199694	-0.576139	0	1	1	no	0.098021
XLOC_019520	XLOC_019520	AIRN	chr6:160390130-160527583	Short	Long	NOTEST	0.280647	0.199694	-0.490965	0	1	1	no	0.080953
XLOC_019520	XLOC_019520	AIRN	chr6:160390130-160527583	Short	Medium	NOTEST	0.280647	0.297715	0.0851741	0	1	1	no	0.017068
XLOC_000051	XLOC_000051	AJAP1	chr1:4715104-4843851	Short	Medium	OK	1.37087	0.205625	-2.737	-1.05886	0.1129	0.395622	no	1.16525
XLOC_000051	XLOC_000051	AJAP1	chr1:4715104-4843851	Short	Long	OK	1.37087	0.43715	-1.64889	-0.609535	0.3034	0.538194	no	0.93372
XLOC_000051	XLOC_000051	AJAP1	chr1:4715104-4843851	Medium	Long	NOTEST	0.205625	0.43715	1.08811	0	1	1	no	0.231525
XLOC_006825	XLOC_006825	AJUBA	chr14:23440409-23451848	Short	Long	OK	1.4779	5.91896	2.00179	0.466585	0.18355	0.468313	no	4.44106
XLOC_006825	XLOC_006825	AJUBA	chr14:23440409-23451848	Medium	Long	OK	2.13445	5.91896	1.47148	0.325403	0.2501	0.51292	no	3.78451
XLOC_006825	XLOC_006825	AJUBA	chr14:23440409-23451848	Short	Medium	OK	1.4779	2.13445	0.530315	0.170822	0.71185	0.819938	no	0.65655
XLOC_023496	XLOC_023496	AK1	chr9:130628758-130640022	Short	Medium	NOTEST	0.686457	0.00901678	-6.25041	0	1	1	no	0.67744
XLOC_023496	XLOC_023496	AK1	chr9:130628758-130640022	Short	Long	NOTEST	0.686457	0.123765	-2.47157	0	1	1	no	0.562692
XLOC_023496	XLOC_023496	AK1	chr9:130628758-130640022	Medium	Long	NOTEST	0.00901678	0.123765	3.77885	0	1	1	no	0.114748
XLOC_001443	XLOC_001443	AK2	chr1:33473540-33502512	Short	Long	OK	2.97779	11.515	1.9512	0.463954	0.1253	0.411864	no	8.53721
XLOC_001443	XLOC_001443	AK2	chr1:33473540-33502512	Medium	Long	OK	5.22731	11.515	1.13937	0.28235	0.4302	0.631793	no	6.28769
XLOC_001443	XLOC_001443	AK2	chr1:33473540-33502512	Short	Medium	OK	2.97779	5.22731	0.81183	0.271683	0.5917	0.741574	no	2.24952
XLOC_023119	XLOC_023119	AK3	chr9:4709556-4742043	Short	Long	OK	0.331201	8.76372	4.72576	1.06447	0.00505	0.130273	no	8.43252
XLOC_023119	XLOC_023119	AK3	chr9:4709556-4742043	Medium	Long	OK	1.79897	8.76372	2.28437	0.482449	0.14295	0.429759	no	6.96475
XLOC_023119	XLOC_023119	AK3	chr9:4709556-4742043	Short	Medium	OK	0.331201	1.79897	2.44139	0.870107	0.1408	0.427724	no	1.46777
XLOC_000448	XLOC_000448	AK4	chr1:65613231-65697828	Short	Medium	OK	6.84271	1.00251	-2.77095	-0.601997	0.17615	0.461164	no	5.8402
XLOC_000448	XLOC_000448	AK4	chr1:65613231-65697828	Short	Long	OK	6.84271	1.65129	-2.05097	-0.386552	0.09095	0.365712	no	5.19142
XLOC_000448	XLOC_000448	AK4	chr1:65613231-65697828	Medium	Long	OK	1.00251	1.65129	0.719983	0.198522	0.6871	0.80516	no	0.64878
XLOC_000478	XLOC_000478	AK5	chr1:77747661-78025654	Short	Medium	NOTEST	0.551402	0.172532	-1.67624	0	1	1	no	0.37887
XLOC_000478	XLOC_000478	AK5	chr1:77747661-78025654	Short	Long	NOTEST	0.551402	0.286082	-0.946675	0	1	1	no	0.26532
XLOC_000478	XLOC_000478	AK5	chr1:77747661-78025654	Medium	Long	NOTEST	0.172532	0.286082	0.729562	0	1	1	no	0.11355
XLOC_017990	XLOC_017990	AK6,TAF9	chr5:68647552-68710630	Medium	Long	OK	0.442392	5.74402	3.69866	0.496218	0.1207	0.4061	no	5.30163
XLOC_017990	XLOC_017990	AK6,TAF9	chr5:68647552-68710630	Short	Long	OK	1.99247	5.74402	1.5275	0.387862	0.29595	0.53414	no	3.75155
XLOC_017990	XLOC_017990	AK6,TAF9	chr5:68647552-68710630	Short	Medium	OK	1.99247	0.442392	-2.17116	-0.304902	0.147	0.433501	no	1.55008
XLOC_006633	XLOC_006633	AK7	chr14:96858447-96955764	Short	Long	NOTEST	0.126289	0.0620882	-1.02434	0	1	1	no	0.0642008
XLOC_006633	XLOC_006633	AK7	chr14:96858447-96955764	Short	Medium	NOTEST	0.126289	0.0797358	-0.663428	0	1	1	no	0.0465532
XLOC_006633	XLOC_006633	AK7	chr14:96858447-96955764	Medium	Long	NOTEST	0.0797358	0.0620882	-0.360907	0	1	1	no	0.0176476
XLOC_023537	XLOC_023537	AK8	chr9:135600964-135754198	Short	Medium	NOTEST	0.13802	0.0504141	-1.45298	0	1	1	no	0.0876059
XLOC_023537	XLOC_023537	AK8	chr9:135600964-135754198	Short	Long	NOTEST	0.13802	0.0504923	-1.45074	0	1	1	no	0.0875277
XLOC_023537	XLOC_023537	AK8	chr9:135600964-135754198	Medium	Long	NOTEST	0.0504141	0.0504923	0.00223673	0	1	1	no	7.82e-05
XLOC_019385	XLOC_019385	AK9	chr6:109814058-110012415	Short	Medium	OK	17.0089	0.46406	-5.19583	-0.910293	0.0277	0.235315	no	16.5448
XLOC_019385	XLOC_019385	AK9	chr6:109814058-110012415	Short	Long	OK	17.0089	0.846745	-4.32822	-0.737445	0.01125	0.171665	no	16.1622
XLOC_019385	XLOC_019385	AK9	chr6:109814058-110012415	Medium	Long	NOTEST	0.46406	0.846745	0.867617	0	1	1	no	0.382685
XLOC_009350	XLOC_009350	AKAP1	chr17:55162552-55198710	Short	Long	OK	0.62843	116.177	7.53036	1.84499	0.06285	0.320763	no	115.549
XLOC_009350	XLOC_009350	AKAP1	chr17:55162552-55198710	Medium	Long	OK	0.948119	116.177	6.93704	1.66258	0.0052	0.130977	no	115.229
XLOC_009350	XLOC_009350	AKAP1	chr17:55162552-55198710	Short	Medium	OK	0.62843	0.948119	0.593315	0.252896	0.77365	0.859908	no	0.319689
XLOC_009722	XLOC_009722	AKAP10	chr17:19807764-19881169	Short	Long	OK	0.741433	108.785	7.19695	1.62862	0.1667	0.453425	no	108.044
XLOC_009722	XLOC_009722	AKAP10	chr17:19807764-19881169	Medium	Long	OK	0.835839	108.785	7.02404	1.60504	0.2572	0.514019	no	107.949
XLOC_009722	XLOC_009722	AKAP10	chr17:19807764-19881169	Short	Medium	NOTEST	0.741433	0.835839	0.172908	0	1	1	no	0.094406
XLOC_005953	XLOC_005953	AKAP11	chr13:42846288-42897403	Medium	Long	OK	1.15687	5.02345	2.11845	0.511931	0.27965	0.524128	no	3.86658
XLOC_005953	XLOC_005953	AKAP11	chr13:42846288-42897403	Short	Medium	OK	3.9319	1.15687	-1.765	-0.417957	0.30135	0.537151	no	2.77503
XLOC_005953	XLOC_005953	AKAP11	chr13:42846288-42897403	Short	Long	OK	3.9319	5.02345	0.353451	0.0690116	0.75945	0.850781	no	1.09155
XLOC_018899	XLOC_018899	AKAP12	chr6:151561133-151679694	Medium	Long	OK	6.98289	182.27	4.70611	1.15444	0.0188	0.206379	no	175.287
XLOC_018899	XLOC_018899	AKAP12	chr6:151561133-151679694	Short	Long	OK	49.3282	182.27	1.88559	0.325433	0.0997	0.378067	no	132.942
XLOC_018899	XLOC_018899	AKAP12	chr6:151561133-151679694	Short	Medium	OK	49.3282	6.98289	-2.82052	-0.543742	0.0479	0.288035	no	42.3453
XLOC_007504	XLOC_007504	AKAP13	chr15:85923846-86292589	Short	Medium	OK	90.6483	4.01496	-4.49682	-1.17508	0.0077	0.150089	no	86.6333
XLOC_007504	XLOC_007504	AKAP13	chr15:85923846-86292589	Short	Long	OK	90.6483	9.94168	-3.18872	-0.748182	0.0086	0.155708	no	80.7066
XLOC_007504	XLOC_007504	AKAP13	chr15:85923846-86292589	Medium	Long	OK	4.01496	9.94168	1.3081	0.375612	0.31605	0.546088	no	5.92672
XLOC_024013	XLOC_024013	AKAP14	chrX:119029935-119054679	Short	Medium	NOTEST	0.650328	0.317095	-1.03625	0	1	1	no	0.333233
XLOC_024013	XLOC_024013	AKAP14	chrX:119029935-119054679	Short	Long	NOTEST	0.650328	0.429277	-0.599258	0	1	1	no	0.221051
XLOC_024013	XLOC_024013	AKAP14	chrX:119029935-119054679	Medium	Long	NOTEST	0.317095	0.429277	0.436994	0	1	1	no	0.112182
XLOC_023653	XLOC_023653	AKAP17A,ASMT	chrX:1710485-1761974	Short	Medium	OK	0.672497	4.41718	2.71553	0.791058	0.03835	0.264928	no	3.74468
XLOC_023653	XLOC_023653	AKAP17A,ASMT	chrX:1710485-1761974	Medium	Long	OK	4.41718	0.940195	-2.23209	-0.653146	0.12985	0.41749	no	3.47698
XLOC_023653	XLOC_023653	AKAP17A,ASMT	chrX:1710485-1761974	Short	Long	OK	0.672497	0.940195	0.483433	0.179564	0.6709	0.794901	no	0.267698
XLOC_024644	XLOC_024644	AKAP17A,ASMT	chrY:1660485-1711974	Short	Medium	NOTEST	0	0	0	0	1	1	no	0
XLOC_024644	XLOC_024644	AKAP17A,ASMT	chrY:1660485-1711974	Short	Long	NOTEST	0	0	0	0	1	1	no	0
XLOC_024644	XLOC_024644	AKAP17A,ASMT	chrY:1660485-1711974	Medium	Long	NOTEST	0	0	0	0	1	1	no	0
XLOC_022907	XLOC_022907	AKAP2,PALM2,PALM2-AKAP2	chr9:112403067-112934791	Short	Long	OK	10.9831	0.913916	-3.58708	-0.742952	0.00305	0.108778	no	10.0692
XLOC_022907	XLOC_022907	AKAP2,PALM2,PALM2-AKAP2	chr9:112403067-112934791	Short	Medium	OK	10.9831	5.23297	-1.06958	-0.214936	0.31895	0.548322	no	5.75013
XLOC_022907	XLOC_022907	AKAP2,PALM2,PALM2-AKAP2	chr9:112403067-112934791	Medium	Long	OK	5.23297	0.913916	-2.5175	-0.915082	0.0885	0.362735	no	4.31905
XLOC_005300	XLOC_005300	AKAP3	chr12:4724673-4758213	Short	Long	NOTEST	0.125177	0.0358995	-1.80193	0	1	1	no	0.0892775
XLOC_005300	XLOC_005300	AKAP3	chr12:4724673-4758213	Medium	Long	NOTEST	0.116783	0.0358995	-1.70179	0	1	1	no	0.0808835
XLOC_005300	XLOC_005300	AKAP3	chr12:4724673-4758213	Short	Medium	NOTEST	0.125177	0.116783	-0.100142	0	1	1	no	0.008394
XLOC_024282	XLOC_024282	AKAP4	chrX:49955410-49965664	Medium	Long	NOTEST	0.073035	0.711125	3.28344	0	1	1	no	0.63809
XLOC_024282	XLOC_024282	AKAP4	chrX:49955410-49965664	Short	Long	NOTEST	0.124307	0.711125	2.5162	0	1	1	no	0.586818
XLOC_024282	XLOC_024282	AKAP4	chrX:49955410-49965664	Short	Medium	NOTEST	0.124307	0.073035	-0.767245	0	1	1	no	0.051272
XLOC_006507	XLOC_006507	AKAP5	chr14:64932216-64941221	Short	Medium	NOTEST	0.801441	0.241657	-1.72963	0	1	1	no	0.559784
XLOC_006507	XLOC_006507	AKAP5	chr14:64932216-64941221	Short	Long	NOTEST	0.801441	0.259147	-1.62882	0	1	1	no	0.542294
XLOC_006507	XLOC_006507	AKAP5	chr14:64932216-64941221	Medium	Long	NOTEST	0.241657	0.259147	0.100809	0	1	1	no	0.01749
XLOC_006426	XLOC_006426	AKAP6	chr14:32798478-33302268	Medium	Long	OK	0.922006	73.1162	6.30927	1.85751	0.17885	0.464121	no	72.1942
XLOC_006426	XLOC_006426	AKAP6	chr14:32798478-33302268	Short	Long	OK	3.7964	73.1162	4.26749	0.866867	0.0099	0.163748	no	69.3198
XLOC_006426	XLOC_006426	AKAP6	chr14:32798478-33302268	Short	Medium	OK	3.7964	0.922006	-2.04178	-0.464187	0.3219	0.550477	no	2.87439
XLOC_018836	XLOC_018836	AKAP7	chr6:131456825-131604675	Medium	Long	OK	2.23353	0.241496	-3.20925	-1.25875	0.2002	0.482348	no	1.99203
XLOC_018836	XLOC_018836	AKAP7	chr6:131456825-131604675	Short	Medium	OK	0.811881	2.23353	1.45998	0.473887	0.41415	0.620794	no	1.42165
XLOC_018836	XLOC_018836	AKAP7	chr6:131456825-131604675	Short	Long	NOTEST	0.811881	0.241496	-1.74927	0	1	1	no	0.570385
XLOC_011692	XLOC_011692	AKAP8	chr19:15464331-15490612	Medium	Long	OK	3.80112	0.197221	-4.26854	-1.74161	0.13735	0.424214	no	3.6039
XLOC_011692	XLOC_011692	AKAP8	chr19:15464331-15490612	Short	Medium	OK	0.415004	3.80112	3.19523	1.29118	0.2601	0.515198	no	3.38612
XLOC_011692	XLOC_011692	AKAP8	chr19:15464331-15490612	Short	Long	NOTEST	0.415004	0.197221	-1.07331	0	1	1	no	0.217783
XLOC_011693	XLOC_011693	AKAP8L	chr19:15490858-15529833	Medium	Long	OK	1.75726	1.93742	0.140807	0.0553449	0.7287	0.831246	no	0.18016
XLOC_011693	XLOC_011693	AKAP8L	chr19:15490858-15529833	Short	Long	OK	1.83454	1.93742	0.0787165	0.0219142	0.956	0.972633	no	0.10288
XLOC_011693	XLOC_011693	AKAP8L	chr19:15490858-15529833	Short	Medium	OK	1.83454	1.75726	-0.0620904	-0.0185867	0.78315	0.866134	no	0.07728
XLOC_020981	XLOC_020981	AKAP9	chr7:91570188-91739987	Short	Long	OK	0.909713	37.5757	5.36824	1.39232	0.01085	0.169228	no	36.666
XLOC_020981	XLOC_020981	AKAP9	chr7:91570188-91739987	Medium	Long	OK	2.74884	37.5757	3.7729	1.02138	0.168	0.454654	no	34.8269
XLOC_020981	XLOC_020981	AKAP9	chr7:91570188-91739987	Short	Medium	OK	0.909713	2.74884	1.59534	0.531616	0.43215	0.633206	no	1.83913
XLOC_003366	XLOC_003366	AKIP1	chr11:8932700-8954553	Short	Long	OK	0.597458	241.937	8.66158	2.47669	0.0066	0.141294	no	241.34
XLOC_003366	XLOC_003366	AKIP1	chr11:8932700-8954553	Medium	Long	OK	3.52464	241.937	6.10101	1.46483	0.0298	0.24097	no	238.412
XLOC_003366	XLOC_003366	AKIP1	chr11:8932700-8954553	Short	Medium	OK	0.597458	3.52464	2.56057	0.826799	0.0965	0.374359	no	2.92718
XLOC_000302	XLOC_000302	AKIRIN1	chr1:39456915-39471737	Medium	Long	OK	1.79265	143.456	6.32237	1.405	0.1046	0.384276	no	141.663
XLOC_000302	XLOC_000302	AKIRIN1	chr1:39456915-39471737	Short	Long	OK	2.32171	143.456	5.94928	1.2143	0.0235	0.222668	no	141.134
XLOC_000302	XLOC_000302	AKIRIN1	chr1:39456915-39471737	Short	Medium	OK	2.32171	1.79265	-0.373091	-0.113706	0.8385	0.900449	no	0.52906
XLOC_019338	XLOC_019338	AKIRIN2	chr6:88384577-88411985	Short	Long	OK	405.341	0.126105	-11.6503	-2.42555	0.2093	0.489581	no	405.215
XLOC_019338	XLOC_019338	AKIRIN2	chr6:88384577-88411985	Short	Medium	OK	405.341	1.63879	-7.95036	-1.64913	0.10445	0.383981	no	403.702
XLOC_019338	XLOC_019338	AKIRIN2	chr6:88384577-88411985	Medium	Long	OK	1.63879	0.126105	-3.69994	-1.36041	0.40715	0.615345	no	1.51269
XLOC_023436	XLOC_023436	AKNA	chr9:117096432-117156685	Medium	Long	OK	0.329944	1.6787	2.34705	0.761596	0.3693	0.585941	no	1.34876
XLOC_023436	XLOC_023436	AKNA	chr9:117096432-117156685	Short	Long	OK	0.631596	1.6787	1.41027	0.377502	0.32165	0.550248	no	1.0471
XLOC_023436	XLOC_023436	AKNA	chr9:117096432-117156685	Short	Medium	NOTEST	0.631596	0.329944	-0.936784	0	1	1	no	0.301652
XLOC_001704	XLOC_001704	AKNAD1	chr1:109358519-109401146	Short	Long	OK	3.18455	0.0672233	-5.56598	-1.1412	0.03485	0.25592	no	3.11733
XLOC_001704	XLOC_001704	AKNAD1	chr1:109358519-109401146	Short	Medium	OK	3.18455	0.107797	-4.88469	-1.05989	0.01685	0.198041	no	3.07675
XLOC_001704	XLOC_001704	AKNAD1	chr1:109358519-109401146	Medium	Long	NOTEST	0.107797	0.0672233	-0.681289	0	1	1	no	0.0405737
XLOC_000370	XLOC_000370	AKR1A1	chr1:46016454-46035723	Medium	Long	OK	0.0201926	2.06157	6.67378	0.667395	0.27715	0.522584	no	2.04138
XLOC_000370	XLOC_000370	AKR1A1	chr1:46016454-46035723	Short	Long	OK	0.635606	2.06157	1.69754	0.622243	0.3161	0.546117	no	1.42596
XLOC_000370	XLOC_000370	AKR1A1	chr1:46016454-46035723	Short	Medium	NOTEST	0.635606	0.0201926	-4.97624	0	1	1	no	0.615413
XLOC_021708	XLOC_021708	AKR1B1	chr7:134127106-134143888	Medium	Long	OK	2.40872	0.878359	-1.45539	-0.425148	0.43485	0.635306	no	1.53036
XLOC_021708	XLOC_021708	AKR1B1	chr7:134127106-134143888	Short	Medium	OK	1.46688	2.40872	0.715515	0.185485	0.63655	0.771492	no	0.94184
XLOC_021708	XLOC_021708	AKR1B1	chr7:134127106-134143888	Short	Long	OK	1.46688	0.878359	-0.739871	-0.191016	0.5739	0.729571	no	0.588521
XLOC_021145	XLOC_021145	AKR1B10	chr7:134212343-134226166	Short	Long	NOTEST	0.168934	0	#NAME?	0	1	1	no	0.168934
XLOC_021145	XLOC_021145	AKR1B10	chr7:134212343-134226166	Short	Medium	NOTEST	0.168934	0.0554884	-1.6062	0	1	1	no	0.113446
XLOC_021145	XLOC_021145	AKR1B10	chr7:134212343-134226166	Medium	Long	NOTEST	0.0554884	0	#NAME?	0	1	1	no	0.0554884
XLOC_021146	XLOC_021146	AKR1B15	chr7:134233848-134264592	Medium	Long	NOTEST	0.00832132	0.149104	4.16336	0	1	1	no	0.140783
XLOC_021146	XLOC_021146	AKR1B15	chr7:134233848-134264592	Short	Medium	NOTEST	0.120252	0.00832132	-3.85311	0	1	1	no	0.111931
XLOC_021146	XLOC_021146	AKR1B15	chr7:134233848-134264592	Short	Long	NOTEST	0.120252	0.149104	0.310255	0	1	1	no	0.028852
XLOC_002354	XLOC_002354	AKR1C1	chr10:5005453-5020158	Short	Medium	NOTEST	0.00331721	0.0199217	2.5863	0	1	1	no	0.0166045
XLOC_002354	XLOC_002354	AKR1C1	chr10:5005453-5020158	Short	Long	NOTEST	0.00331721	0.0121911	1.87779	0	1	1	no	0.00887389
XLOC_002354	XLOC_002354	AKR1C1	chr10:5005453-5020158	Medium	Long	NOTEST	0.0199217	0.0121911	-0.708513	0	1	1	no	0.0077306
XLOC_002835	XLOC_002835	AKR1C2	chr10:5029967-5060225	Short	Long	NOTEST	0.157688	0.112193	-0.491093	0	1	1	no	0.045495
XLOC_002835	XLOC_002835	AKR1C2	chr10:5029967-5060225	Short	Medium	NOTEST	0.157688	0.133652	-0.238586	0	1	1	no	0.024036
XLOC_002835	XLOC_002835	AKR1C2	chr10:5029967-5060225	Medium	Long	NOTEST	0.133652	0.112193	-0.252507	0	1	1	no	0.021459
XLOC_002355	XLOC_002355	AKR1C3	chr10:5090957-5149878	Short	Long	NOTEST	0.19971	0.0430674	-2.21324	0	1	1	no	0.156643
XLOC_002355	XLOC_002355	AKR1C3	chr10:5090957-5149878	Medium	Long	NOTEST	0.151582	0.0430674	-1.81542	0	1	1	no	0.108515
XLOC_002355	XLOC_002355	AKR1C3	chr10:5090957-5149878	Short	Medium	NOTEST	0.19971	0.151582	-0.397815	0	1	1	no	0.048128
XLOC_002356	XLOC_002356	AKR1C4	chr10:5238797-5260910	Medium	Long	NOTEST	0.0307335	0.130302	2.08398	0	1	1	no	0.0995685
XLOC_002356	XLOC_002356	AKR1C4	chr10:5238797-5260910	Short	Long	NOTEST	0.055798	0.130302	1.22358	0	1	1	no	0.074504
XLOC_002356	XLOC_002356	AKR1C4	chr10:5238797-5260910	Short	Medium	NOTEST	0.055798	0.0307335	-0.860398	0	1	1	no	0.0250645
XLOC_002834	XLOC_002834	AKR1C6P	chr10:4913858-4958465	Short	Long	NOTEST	0.124753	0.272448	1.12691	0	1	1	no	0.147695
XLOC_002834	XLOC_002834	AKR1C6P	chr10:4913858-4958465	Medium	Long	NOTEST	0.17254	0.272448	0.659049	0	1	1	no	0.099908
XLOC_002834	XLOC_002834	AKR1C6P	chr10:4913858-4958465	Short	Medium	NOTEST	0.124753	0.17254	0.467863	0	1	1	no	0.047787
XLOC_002836	XLOC_002836	AKR1CL1	chr10:5196654-5227150	Short	Long	OK	1.68843	0.230951	-2.87002	-0.964126	0.2016	0.483539	no	1.45748
XLOC_002836	XLOC_002836	AKR1CL1	chr10:5196654-5227150	Short	Medium	OK	1.68843	0.682705	-1.30635	-0.501074	0.6267	0.764255	no	1.00572
XLOC_002836	XLOC_002836	AKR1CL1	chr10:5196654-5227150	Medium	Long	NOTEST	0.682705	0.230951	-1.56367	0	1	1	no	0.451754
XLOC_021157	XLOC_021157	AKR1D1	chr7:137761177-137803050	Short	Long	NOTEST	0.126997	0.0870607	-0.544705	0	1	1	no	0.0399363
XLOC_021157	XLOC_021157	AKR1D1	chr7:137761177-137803050	Medium	Long	NOTEST	0.11985	0.0870607	-0.461133	0	1	1	no	0.0327893
XLOC_021157	XLOC_021157	AKR1D1	chr7:137761177-137803050	Short	Medium	NOTEST	0.126997	0.11985	-0.0835722	0	1	1	no	0.007147
XLOC_002353	XLOC_002353	AKR1E2	chr10:4868368-4890251	Short	Medium	NOTEST	0.218985	0.552393	1.33487	0	1	1	no	0.333408
XLOC_002353	XLOC_002353	AKR1E2	chr10:4868368-4890251	Medium	Long	NOTEST	0.552393	0.229904	-1.26466	0	1	1	no	0.322489
XLOC_002353	XLOC_002353	AKR1E2	chr10:4868368-4890251	Short	Long	NOTEST	0.218985	0.229904	0.0702051	0	1	1	no	0.010919
XLOC_001333	XLOC_001333	AKR7A2	chr1:19629201-19638640	Short	Long	OK	0.252809	42.6133	7.39711	1.51065	0.02365	0.223004	no	42.3605
XLOC_001333	XLOC_001333	AKR7A2	chr1:19629201-19638640	Medium	Long	OK	0.273631	42.6133	7.28293	1.55201	0.18055	0.466048	no	42.3397
XLOC_001333	XLOC_001333	AKR7A2	chr1:19629201-19638640	Short	Medium	NOTEST	0.252809	0.273631	0.114182	0	1	1	no	0.020822
XLOC_000610	XLOC_000610	AKR7A2P1	chr1:113454469-113498975	Short	Long	OK	0.0217472	1.56965	6.17347	0.269986	0.3044	0.538842	no	1.5479
XLOC_000610	XLOC_000610	AKR7A2P1	chr1:113454469-113498975	Medium	Long	OK	0.0420052	1.56965	5.22373	0.328849	0.28235	0.525912	no	1.52764
XLOC_000610	XLOC_000610	AKR7A2P1	chr1:113454469-113498975	Short	Medium	NOTEST	0.0217472	0.0420052	0.949736	0	1	1	no	0.020258
XLOC_001331	XLOC_001331	AKR7A3	chr1:19609056-19615280	Medium	Long	OK	3.8567	0.0414221	-6.54082	-1.43584	0.26805	0.517792	no	3.81528
XLOC_001331	XLOC_001331	AKR7A3	chr1:19609056-19615280	Short	Medium	OK	0.732942	3.8567	2.3956	0.707036	0.19675	0.480153	no	3.12376
XLOC_001331	XLOC_001331	AKR7A3	chr1:19609056-19615280	Short	Long	NOTEST	0.732942	0.0414221	-4.14523	0	1	1	no	0.69152
XLOC_001330	XLOC_001330	AKR7L	chr1:19592475-19600568	Short	Medium	NOTEST	0.42922	0.0219667	-4.28833	0	1	1	no	0.407253
XLOC_001330	XLOC_001330	AKR7L	chr1:19592475-19600568	Short	Long	NOTEST	0.42922	0.0247182	-4.11807	0	1	1	no	0.404502
XLOC_001330	XLOC_001330	AKR7L	chr1:19592475-19600568	Medium	Long	NOTEST	0.0219667	0.0247182	0.170256	0	1	1	no	0.0027515
XLOC_007112	XLOC_007112	AKT1	chr14:105235686-105262080	Short	Long	OK	9.15996	1.28957	-2.82845	-0.668692	0.1484	0.434731	no	7.87039
XLOC_007112	XLOC_007112	AKT1	chr14:105235686-105262080	Short	Medium	OK	9.15996	2.6176	-1.8071	-0.418685	0.2893	0.530293	no	6.54236
XLOC_007112	XLOC_007112	AKT1	chr14:105235686-105262080	Medium	Long	OK	2.6176	1.28957	-1.02135	-0.421769	0.6997	0.813017	no	1.32803
XLOC_012043	XLOC_012043	AKT1S1	chr19:50372289-50392007	Short	Long	OK	1.67602	0.585028	-1.51846	-0.0501871	0.4571	0.650066	no	1.09099
XLOC_012043	XLOC_012043	AKT1S1	chr19:50372289-50392007	Short	Medium	OK	1.67602	0.612425	-1.45244	-0.276624	0.32755	0.555261	no	1.0636
XLOC_012043	XLOC_012043	AKT1S1	chr19:50372289-50392007	Medium	Long	NOTEST	0.612425	0.585028	-0.0660257	0	1	1	no	0.027397
XLOC_011871	XLOC_011871	AKT2	chr19:40736223-40791302	Short	Medium	OK	34.3219	2.75998	-3.6364	-0.686657	0.09185	0.367056	no	31.5619
XLOC_011871	XLOC_011871	AKT2	chr19:40736223-40791302	Short	Long	OK	34.3219	14.1923	-1.27403	-0.204269	0.2789	0.52379	no	20.1296
XLOC_011871	XLOC_011871	AKT2	chr19:40736223-40791302	Medium	Long	OK	2.75998	14.1923	2.36238	0.541407	0.22755	0.5018	no	11.4323
XLOC_002309	XLOC_002309	AKT3	chr1:243419306-244006886	Short	Long	OK	1.12977	7.92959	2.81121	0.498014	0.0646	0.3239	no	6.79982
XLOC_002309	XLOC_002309	AKT3	chr1:243419306-244006886	Short	Medium	OK	1.12977	5.05932	2.16291	0.511944	0.11755	0.402207	no	3.92955
XLOC_002309	XLOC_002309	AKT3	chr1:243419306-244006886	Medium	Long	OK	5.05932	7.92959	0.648304	0.109228	0.6954	0.810382	no	2.87027
XLOC_008723	XLOC_008723	AKTIP	chr16:53468350-53537170	Medium	Long	OK	24.7658	0.314944	-6.29711	-0.91442	0.0491	0.290397	no	24.4509
XLOC_008723	XLOC_008723	AKTIP	chr16:53468350-53537170	Short	Medium	OK	1.25187	24.7658	4.30619	0.880933	0.05765	0.310251	no	23.5139
XLOC_008723	XLOC_008723	AKTIP	chr16:53468350-53537170	Short	Long	OK	1.25187	0.314944	-1.99092	-0.293402	0.3362	0.56195	no	0.936926
XLOC_023432	XLOC_023432	ALAD	chr9:116148591-116163618	Short	Medium	NOTEST	0.394561	0.470414	0.25368	0	1	1	no	0.075853
XLOC_023432	XLOC_023432	ALAD	chr9:116148591-116163618	Short	Long	NOTEST	0.394561	0.452917	0.198996	0	1	1	no	0.058356
XLOC_023432	XLOC_023432	ALAD	chr9:116148591-116163618	Medium	Long	NOTEST	0.470414	0.452917	-0.0546837	0	1	1	no	0.017497
XLOC_015365	XLOC_015365	ALAS1	chr3:52232098-52248343	Short	Medium	OK	7.13553	3.93637	-0.858153	-0.180404	0.5017	0.680647	no	3.19916
XLOC_015365	XLOC_015365	ALAS1	chr3:52232098-52248343	Medium	Long	OK	3.93637	6.11889	0.636402	0.134504	0.69655	0.811094	no	2.18252
XLOC_015365	XLOC_015365	ALAS1	chr3:52232098-52248343	Short	Long	OK	7.13553	6.11889	-0.221751	-0.0421222	0.85125	0.908306	no	1.01664
XLOC_024311	XLOC_024311	ALAS2	chrX:55035487-55057497	Medium	Long	NOTEST	0.105156	0.277123	1.398	0	1	1	no	0.171967
XLOC_024311	XLOC_024311	ALAS2	chrX:55035487-55057497	Short	Medium	NOTEST	0.210973	0.105156	-1.00453	0	1	1	no	0.105817
XLOC_024311	XLOC_024311	ALAS2	chrX:55035487-55057497	Short	Long	NOTEST	0.210973	0.277123	0.393472	0	1	1	no	0.06615
XLOC_016614	XLOC_016614	ALB	chr4:74269971-74287129	Short	Long	NOTEST	0.240648	0.0308852	-2.96194	0	1	1	no	0.209763
XLOC_016614	XLOC_016614	ALB	chr4:74269971-74287129	Medium	Long	NOTEST	0.208914	0.0308852	-2.75792	0	1	1	no	0.178029
XLOC_016614	XLOC_016614	ALB	chr4:74269971-74287129	Short	Medium	NOTEST	0.240648	0.208914	-0.204018	0	1	1	no	0.031734
XLOC_015471	XLOC_015471	ALCAM	chr3:105085556-105295757	Short	Medium	OK	82.5449	4.87535	-4.0816	-0.750853	0.0045	0.124633	no	77.6696
XLOC_015471	XLOC_015471	ALCAM	chr3:105085556-105295757	Short	Long	OK	82.5449	5.00809	-4.04285	-0.75232	0.00965	0.163119	no	77.5368
XLOC_015471	XLOC_015471	ALCAM	chr3:105085556-105295757	Medium	Long	OK	4.87535	5.00809	0.0387556	0.0110967	0.97835	0.986157	no	0.13274
XLOC_011210	XLOC_011210	ALDH16A1	chr19:49956472-49974305	Medium	Long	OK	4.14392	0.195701	-4.40428	-1.40345	0.2121	0.491416	no	3.94822
XLOC_011210	XLOC_011210	ALDH16A1	chr19:49956472-49974305	Short	Medium	OK	1.02532	4.14392	2.01493	0.585967	0.27985	0.524236	no	3.1186
XLOC_011210	XLOC_011210	ALDH16A1	chr19:49956472-49974305	Short	Long	OK	1.02532	0.195701	-2.38935	-0.939379	0.3005	0.536385	no	0.829619
XLOC_003106	XLOC_003106	ALDH18A1	chr10:97365685-97416567	Medium	Long	OK	0.545566	14.7549	4.75729	1.15628	0.0343	0.254649	no	14.2093
XLOC_003106	XLOC_003106	ALDH18A1	chr10:97365685-97416567	Short	Long	OK	6.25056	14.7549	1.23914	0.215292	0.29715	0.534714	no	8.50434
XLOC_003106	XLOC_003106	ALDH18A1	chr10:97365685-97416567	Short	Medium	OK	6.25056	0.545566	-3.51816	-0.780332	0.0242	0.22503	no	5.70499
XLOC_023292	XLOC_023292	ALDH1A1	chr9:75515577-75568233	Medium	Long	OK	6.07836	107.845	4.14913	1.08529	0.12745	0.414322	no	101.767
XLOC_023292	XLOC_023292	ALDH1A1	chr9:75515577-75568233	Short	Long	OK	7.08891	107.845	3.92725	0.690652	0.00705	0.145652	no	100.756
XLOC_023292	XLOC_023292	ALDH1A1	chr9:75515577-75568233	Short	Medium	OK	7.08891	6.07836	-0.221881	-0.0434074	0.87985	0.926074	no	1.01055
XLOC_007731	XLOC_007731	ALDH1A2	chr15:58245621-58358121	Short	Long	NOTEST	0.21091	0.484	1.19838	0	1	1	no	0.27309
XLOC_007731	XLOC_007731	ALDH1A2	chr15:58245621-58358121	Medium	Long	NOTEST	0.288108	0.484	0.748396	0	1	1	no	0.195892
XLOC_007731	XLOC_007731	ALDH1A2	chr15:58245621-58358121	Short	Medium	NOTEST	0.21091	0.288108	0.449983	0	1	1	no	0.077198
XLOC_007558	XLOC_007558	ALDH1A3	chr15:101420008-101456830	Medium	Long	OK	4.67217	0.116418	-5.32671	-1.40438	0.19165	0.476041	no	4.55575
XLOC_007558	XLOC_007558	ALDH1A3	chr15:101420008-101456830	Short	Medium	OK	0.247706	4.67217	4.23739	1.10129	0.1091	0.391678	no	4.42446
XLOC_007558	XLOC_007558	ALDH1A3	chr15:101420008-101456830	Short	Long	NOTEST	0.247706	0.116418	-1.08932	0	1	1	no	0.131288
XLOC_022759	XLOC_022759	ALDH1B1	chr9:38392660-38398662	Short	Long	NOTEST	0.329753	0.0620562	-2.40974	0	1	1	no	0.267697
XLOC_022759	XLOC_022759	ALDH1B1	chr9:38392660-38398662	Short	Medium	NOTEST	0.329753	0.0858456	-1.94157	0	1	1	no	0.243907
XLOC_022759	XLOC_022759	ALDH1B1	chr9:38392660-38398662	Medium	Long	NOTEST	0.0858456	0.0620562	-0.468169	0	1	1	no	0.0237894
XLOC_016166	XLOC_016166	ALDH1L1	chr3:125822403-125929011	Short	Medium	OK	38.4537	1.12351	-5.09704	-1.28754	0.00505	0.130273	no	37.3302
XLOC_016166	XLOC_016166	ALDH1L1	chr3:125822403-125929011	Short	Long	OK	38.4537	1.32533	-4.8587	-1.12575	0.0089	0.157774	no	37.1284
XLOC_016166	XLOC_016166	ALDH1L1	chr3:125822403-125929011	Medium	Long	OK	1.12351	1.32533	0.238342	0.0911119	0.8922	0.933374	no	0.20182
XLOC_015539	XLOC_015539	ALDH1L1-AS1	chr3:125822403-125929011	Short	Long	NOTEST	0.420617	0	#NAME?	0	1	1	no	0.420617
XLOC_015539	XLOC_015539	ALDH1L1-AS1	chr3:125822403-125929011	Short	Medium	NOTEST	0.420617	0.149193	-1.49533	0	1	1	no	0.271424
XLOC_015539	XLOC_015539	ALDH1L1-AS1	chr3:125822403-125929011	Medium	Long	NOTEST	0.149193	0	#NAME?	0	1	1	no	0.149193
XLOC_015540	XLOC_015540	ALDH1L1-AS2	chr3:125822403-125929011	Medium	Long	OK	0.164289	1.02984	2.64811	0.467108	0.3467	0.569296	no	0.865551
XLOC_015540	XLOC_015540	ALDH1L1-AS2	chr3:125822403-125929011	Short	Long	OK	0.165929	1.02984	2.63378	0.0617018	0.33545	0.56118	no	0.863911
XLOC_015540	XLOC_015540	ALDH1L1-AS2	chr3:125822403-125929011	Short	Medium	NOTEST	0.165929	0.164289	-0.0143313	0	1	1	no	0.00164
XLOC_005741	XLOC_005741	ALDH1L2	chr12:105413561-105478341	Medium	Long	NOTEST	0.638784	0.0972148	-2.71608	0	1	1	no	0.541569
XLOC_005741	XLOC_005741	ALDH1L2	chr12:105413561-105478341	Short	Long	NOTEST	0.616539	0.0972148	-2.66494	0	1	1	no	0.519324
XLOC_005741	XLOC_005741	ALDH1L2	chr12:105413561-105478341	Short	Medium	NOTEST	0.616539	0.638784	0.0511355	0	1	1	no	0.022245
XLOC_005169	XLOC_005169	ALDH2	chr12:112204690-112247789	Medium	Long	OK	3.00936	103.136	5.09894	1.24128	0.0637	0.322239	no	100.127
XLOC_005169	XLOC_005169	ALDH2	chr12:112204690-112247789	Short	Long	OK	6.99243	103.136	3.88261	0.694443	0.02535	0.228737	no	96.1436
XLOC_005169	XLOC_005169	ALDH2	chr12:112204690-112247789	Short	Medium	OK	6.99243	3.00936	-1.21634	-0.233454	0.3897	0.602248	no	3.98307
XLOC_009720	XLOC_009720	ALDH3A1	chr17:19641297-19651746	Medium	Long	NOTEST	0.588318	0.266548	-1.1422	0	1	1	no	0.32177
XLOC_009720	XLOC_009720	ALDH3A1	chr17:19641297-19651746	Short	Medium	NOTEST	0.350828	0.588318	0.745831	0	1	1	no	0.23749
XLOC_009720	XLOC_009720	ALDH3A1	chr17:19641297-19651746	Short	Long	NOTEST	0.350828	0.266548	-0.396368	0	1	1	no	0.08428
XLOC_009071	XLOC_009071	ALDH3A2	chr17:19552063-19580908	Medium	Long	OK	2.27906	54.4618	4.57873	1.1555	0.085	0.358284	no	52.1827
XLOC_009071	XLOC_009071	ALDH3A2	chr17:19552063-19580908	Short	Long	OK	2.73425	54.4618	4.31603	1.07475	0.02675	0.232679	no	51.7276
XLOC_009071	XLOC_009071	ALDH3A2	chr17:19552063-19580908	Short	Medium	OK	2.73425	2.27906	-0.262703	-0.0728332	0.85815	0.912813	no	0.45519
XLOC_003715	XLOC_003715	ALDH3B1	chr11:67776047-67796743	Medium	Long	OK	5.7586	0.0556252	-6.69384	-1.69259	0.10415	0.383731	no	5.70297
XLOC_003715	XLOC_003715	ALDH3B1	chr11:67776047-67796743	Short	Medium	OK	0.435526	5.7586	3.72489	0.984866	0.0923	0.367435	no	5.32307
XLOC_003715	XLOC_003715	ALDH3B1	chr11:67776047-67796743	Short	Long	NOTEST	0.435526	0.0556252	-2.96895	0	1	1	no	0.379901
XLOC_004421	XLOC_004421	ALDH3B2	chr11:67429632-67448685	Medium	Long	NOTEST	0.0154035	0.162852	3.40222	0	1	1	no	0.147449
XLOC_004421	XLOC_004421	ALDH3B2	chr11:67429632-67448685	Short	Long	NOTEST	0.0503662	0.162852	1.69303	0	1	1	no	0.112486
XLOC_004421	XLOC_004421	ALDH3B2	chr11:67429632-67448685	Short	Medium	NOTEST	0.0503662	0.0154035	-1.70919	0	1	1	no	0.0349627
XLOC_001325	XLOC_001325	ALDH4A1	chr1:19197923-19229293	Medium	Long	OK	0.79009	66.6307	6.39803	1.33488	0.01815	0.203907	no	65.8406
XLOC_001325	XLOC_001325	ALDH4A1	chr1:19197923-19229293	Short	Long	OK	1.36137	66.6307	5.61306	1.18557	0.0175	0.201281	no	65.2693
XLOC_001325	XLOC_001325	ALDH4A1	chr1:19197923-19229293	Short	Medium	OK	1.36137	0.79009	-0.784971	-0.25549	0.596	0.744314	no	0.57128
XLOC_018416	XLOC_018416	ALDH5A1	chr6:24495196-24537435	Short	Long	OK	0.643373	1.40288	1.12466	0.291309	0.40045	0.61046	no	0.759507
XLOC_018416	XLOC_018416	ALDH5A1	chr6:24495196-24537435	Short	Medium	OK	0.643373	1.2377	0.943937	0.309528	0.5647	0.724077	no	0.594327
XLOC_018416	XLOC_018416	ALDH5A1	chr6:24495196-24537435	Medium	Long	OK	1.2377	1.40288	0.180722	0.0433034	0.8939	0.934502	no	0.16518
XLOC_007007	XLOC_007007	ALDH6A1	chr14:74486058-74551196	Short	Long	OK	5.9235	0.531637	-3.47794	-0.900647	0.0704	0.333147	no	5.39186
XLOC_007007	XLOC_007007	ALDH6A1	chr14:74486058-74551196	Medium	Long	OK	4.18526	0.531637	-2.9768	-1.03298	0.2388	0.507876	no	3.65362
XLOC_007007	XLOC_007007	ALDH6A1	chr14:74486058-74551196	Short	Medium	OK	5.9235	4.18526	-0.501133	-0.123594	0.7284	0.831047	no	1.73824
XLOC_018108	XLOC_018108	ALDH7A1	chr5:125877532-125931082	Short	Medium	OK	4.09075	2.11648	-0.950697	-0.231209	0.52655	0.698094	no	1.97427
XLOC_018108	XLOC_018108	ALDH7A1	chr5:125877532-125931082	Short	Long	OK	4.09075	3.04868	-0.424179	-0.0948864	0.72825	0.830962	no	1.04207
XLOC_018108	XLOC_018108	ALDH7A1	chr5:125877532-125931082	Medium	Long	OK	2.11648	3.04868	0.526517	0.137674	0.75865	0.850316	no	0.9322
XLOC_019447	XLOC_019447	ALDH8A1	chr6:135238527-135271260	Medium	Long	OK	1.49741	0.115871	-3.69187	-1.18013	0.1353	0.422256	no	1.38154
XLOC_019447	XLOC_019447	ALDH8A1	chr6:135238527-135271260	Short	Medium	OK	0.311851	1.49741	2.26353	0.80461	0.10565	0.385949	no	1.18556
XLOC_019447	XLOC_019447	ALDH8A1	chr6:135238527-135271260	Short	Long	NOTEST	0.311851	0.115871	-1.42834	0	1	1	no	0.19598
XLOC_002014	XLOC_002014	ALDH9A1	chr1:165631448-165667900	Short	Long	OK	9.80974	1.39681	-2.81208	-1.04363	0.27535	0.521562	no	8.41293
XLOC_002014	XLOC_002014	ALDH9A1	chr1:165631448-165667900	Medium	Long	OK	7.64604	1.39681	-2.45257	-0.931338	0.45555	0.64927	no	6.24923
XLOC_002014	XLOC_002014	ALDH9A1	chr1:165631448-165667900	Short	Medium	OK	9.80974	7.64604	-0.359502	-0.130688	0.873	0.92209	no	2.1637
XLOC_008179	XLOC_008179	ALDOA	chr16:30064410-30081741	Medium	Long	OK	38.8444	5836.89	7.23135	2.18078	0.02975	0.240683	no	5798.05
XLOC_008179	XLOC_008179	ALDOA	chr16:30064410-30081741	Short	Long	OK	180.959	5836.89	5.01146	1.01244	0.01395	0.184969	no	5655.93
XLOC_008179	XLOC_008179	ALDOA	chr16:30064410-30081741	Short	Medium	OK	180.959	38.8444	-2.21988	-0.464146	0.0628	0.320705	no	142.115
XLOC_023390	XLOC_023390	ALDOB	chr9:104182841-104198062	Short	Long	NOTEST	0.236601	0.0910054	-1.37843	0	1	1	no	0.145596
XLOC_023390	XLOC_023390	ALDOB	chr9:104182841-104198062	Short	Medium	NOTEST	0.236601	0.138127	-0.776463	0	1	1	no	0.098474
XLOC_023390	XLOC_023390	ALDOB	chr9:104182841-104198062	Medium	Long	NOTEST	0.138127	0.0910054	-0.601972	0	1	1	no	0.0471216
XLOC_009741	XLOC_009741	ALDOC	chr17:26900132-26903951	Short	Medium	OK	31.9734	1.99892	-3.99958	-0.939795	0.181	0.466574	no	29.9745
XLOC_009741	XLOC_009741	ALDOC	chr17:26900132-26903951	Short	Long	OK	31.9734	3.57549	-3.16066	-0.702195	0.05025	0.293475	no	28.3979
XLOC_009741	XLOC_009741	ALDOC	chr17:26900132-26903951	Medium	Long	OK	1.99892	3.57549	0.838917	0.281866	0.7018	0.814142	no	1.57657
XLOC_008059	XLOC_008059	ALG1	chr16:5121809-5147789	Short	Long	OK	4.15151	0.111934	-5.21292	-1.04467	0.10975	0.392479	no	4.03958
XLOC_008059	XLOC_008059	ALG1	chr16:5121809-5147789	Short	Medium	OK	4.15151	0.613559	-2.75836	-0.519317	0.1143	0.398209	no	3.53795
XLOC_008059	XLOC_008059	ALG1	chr16:5121809-5147789	Medium	Long	NOTEST	0.613559	0.111934	-2.45456	0	1	1	no	0.501625
XLOC_004861	XLOC_004861	ALG10	chr12:34175215-34181236	Short	Long	NOTEST	0.407179	0.00491039	-6.37368	0	1	1	no	0.402269
XLOC_004861	XLOC_004861	ALG10	chr12:34175215-34181236	Medium	Long	NOTEST	0.218126	0.00491039	-5.47318	0	1	1	no	0.213216
XLOC_004861	XLOC_004861	ALG10	chr12:34175215-34181236	Short	Medium	NOTEST	0.407179	0.218126	-0.900505	0	1	1	no	0.189053
XLOC_004862	XLOC_004862	ALG10B	chr12:38710556-38723528	Medium	Long	NOTEST	0.525778	0.0676434	-2.95843	0	1	1	no	0.458135
XLOC_004862	XLOC_004862	ALG10B	chr12:38710556-38723528	Short	Medium	NOTEST	0.22172	0.525778	1.24572	0	1	1	no	0.304058
XLOC_004862	XLOC_004862	ALG10B	chr12:38710556-38723528	Short	Long	NOTEST	0.22172	0.0676434	-1.71271	0	1	1	no	0.154077
XLOC_005994	XLOC_005994	ALG11,UTP14C	chr13:52586522-52607736	Short	Medium	OK	34.0912	1.63108	-4.3855	-0.833298	0.02925	0.239804	no	32.4601
XLOC_005994	XLOC_005994	ALG11,UTP14C	chr13:52586522-52607736	Short	Long	OK	34.0912	4.0652	-3.068	-0.533421	0.0527	0.29949	no	30.026
XLOC_005994	XLOC_005994	ALG11,UTP14C	chr13:52586522-52607736	Medium	Long	OK	1.63108	4.0652	1.31749	0.368132	0.46165	0.653407	no	2.43412
XLOC_015126	XLOC_015126	ALG12	chr22:50296853-50312106	Medium	Long	OK	0.177193	4.96345	4.80795	2.13124	0.2148	0.493812	no	4.78626
XLOC_015126	XLOC_015126	ALG12	chr22:50296853-50312106	Short	Long	OK	0.611596	4.96345	3.02069	1.25479	0.47535	0.662763	no	4.35185
XLOC_015126	XLOC_015126	ALG12	chr22:50296853-50312106	Short	Medium	NOTEST	0.611596	0.177193	-1.78726	0	1	1	no	0.434403
XLOC_023985	XLOC_023985	ALG13	chrX:110924345-111003875	Short	Medium	OK	3.3222	33.6942	3.34229	0.767078	0.0105	0.166916	no	30.372
XLOC_023985	XLOC_023985	ALG13	chrX:110924345-111003875	Medium	Long	OK	33.6942	11.6009	-1.53826	-0.282994	0.1732	0.458146	no	22.0933
XLOC_023985	XLOC_023985	ALG13	chrX:110924345-111003875	Short	Long	OK	3.3222	11.6009	1.80403	0.364882	0.05435	0.30273	no	8.2787
XLOC_001682	XLOC_001682	ALG14	chr1:95448278-95538507	Short	Medium	OK	1.02863	0.487883	-1.07611	-0.387302	0.6632	0.789878	no	0.540747
XLOC_001682	XLOC_001682	ALG14	chr1:95448278-95538507	Medium	Long	NOTEST	0.487883	0.804091	0.720825	0	1	1	no	0.316208
XLOC_001682	XLOC_001682	ALG14	chr1:95448278-95538507	Short	Long	OK	1.02863	0.804091	-0.355286	-0.115255	0.8286	0.894019	no	0.224539
XLOC_016164	XLOC_016164	ALG1L	chr3:125635443-125655887	Short	Medium	NOTEST	0.454406	0.0499825	-3.18449	0	1	1	no	0.404423
XLOC_016164	XLOC_016164	ALG1L	chr3:125635443-125655887	Short	Long	NOTEST	0.454406	0.0540772	-3.07089	0	1	1	no	0.400329
XLOC_016164	XLOC_016164	ALG1L	chr3:125635443-125655887	Medium	Long	NOTEST	0.0499825	0.0540772	0.113599	0	1	1	no	0.0040947
XLOC_015567	XLOC_015567	ALG1L2	chr3:129800673-129830276	Short	Long	NOTEST	0	0.082219	inf	0	1	1	no	0.082219
XLOC_015567	XLOC_015567	ALG1L2	chr3:129800673-129830276	Short	Medium	NOTEST	0	0.0610887	inf	0	1	1	no	0.0610887
XLOC_015567	XLOC_015567	ALG1L2	chr3:129800673-129830276	Medium	Long	NOTEST	0.0610887	0.082219	0.428565	0	1	1	no	0.0211303
XLOC_004443	XLOC_004443	ALG1L9P	chr11:71498556-71524905	Short	Medium	OK	0.180959	5.08173	4.81159	1.32053	0.06815	0.329616	no	4.90077
XLOC_004443	XLOC_004443	ALG1L9P	chr11:71498556-71524905	Medium	Long	OK	5.08173	0.181637	-4.80619	-1.35113	0.07655	0.344096	no	4.90009
XLOC_004443	XLOC_004443	ALG1L9P	chr11:71498556-71524905	Short	Long	NOTEST	0.180959	0.181637	0.00539665	0	1	1	no	0.000678
XLOC_023383	XLOC_023383	ALG2	chr9:101978706-101984246	Medium	Long	OK	90.2981	0.219804	-8.68233	-2.08023	0.11305	0.39598	no	90.0783
XLOC_023383	XLOC_023383	ALG2	chr9:101978706-101984246	Short	Medium	OK	0.348034	90.2981	8.01932	1.94345	0.15685	0.44385	no	89.9501
XLOC_023383	XLOC_023383	ALG2	chr9:101978706-101984246	Short	Long	NOTEST	0.348034	0.219804	-0.663009	0	1	1	no	0.12823
XLOC_016331	XLOC_016331	ALG3	chr3:183948316-183967313	Short	Long	NOTEST	0.67019	0.0586189	-3.51513	0	1	1	no	0.611571
XLOC_016331	XLOC_016331	ALG3	chr3:183948316-183967313	Short	Medium	NOTEST	0.67019	0.188336	-1.83126	0	1	1	no	0.481854
XLOC_016331	XLOC_016331	ALG3	chr3:183948316-183967313	Medium	Long	NOTEST	0.188336	0.0586189	-1.68387	0	1	1	no	0.129717
XLOC_006176	XLOC_006176	ALG5	chr13:37523907-37573504	Short	Medium	NOTEST	0.0760798	0.385261	2.34025	0	1	1	no	0.309181
XLOC_006176	XLOC_006176	ALG5	chr13:37523907-37573504	Medium	Long	NOTEST	0.385261	0.196013	-0.974888	0	1	1	no	0.189248
XLOC_006176	XLOC_006176	ALG5	chr13:37523907-37573504	Short	Long	NOTEST	0.0760798	0.196013	1.36536	0	1	1	no	0.119933
XLOC_000439	XLOC_000439	ALG6	chr1:63833260-63904233	Short	Long	NOTEST	0.226989	0.188005	-0.271851	0	1	1	no	0.038984
XLOC_000439	XLOC_000439	ALG6	chr1:63833260-63904233	Medium	Long	NOTEST	0.209098	0.188005	-0.153406	0	1	1	no	0.021093
XLOC_000439	XLOC_000439	ALG6	chr1:63833260-63904233	Short	Medium	NOTEST	0.226989	0.209098	-0.118444	0	1	1	no	0.017891
XLOC_004488	XLOC_004488	ALG8	chr11:77726760-77850699	Short	Long	OK	0.856361	166.687	7.60471	1.15713	0.06305	0.321041	no	165.831
XLOC_004488	XLOC_004488	ALG8	chr11:77726760-77850699	Medium	Long	OK	2.80132	166.687	5.89489	0.876184	0.13595	0.422885	no	163.886
XLOC_004488	XLOC_004488	ALG8	chr11:77726760-77850699	Short	Medium	OK	0.856361	2.80132	1.70982	0.309931	0.39795	0.608467	no	1.94496
XLOC_004583	XLOC_004583	ALG9	chr11:111652918-111742305	Medium	Long	OK	0.6461	11.9376	4.20762	0.897222	0.0326	0.248875	no	11.2915
XLOC_004583	XLOC_004583	ALG9	chr11:111652918-111742305	Short	Long	OK	2.96419	11.9376	2.00981	0.353409	0.06275	0.320499	no	8.97341
XLOC_004583	XLOC_004583	ALG9	chr11:111652918-111742305	Short	Medium	OK	2.96419	0.6461	-2.19781	-0.529039	0.16235	0.449498	no	2.31809
XLOC_013059	XLOC_013059	ALK	chr2:29415639-30144477	Short	Long	OK	1.88826	60.6893	5.00631	0.860607	0.00135	0.0879546	no	58.801
XLOC_013059	XLOC_013059	ALK	chr2:29415639-30144477	Medium	Long	OK	5.46343	60.6893	3.47356	0.690521	0.04765	0.287106	no	55.2259
XLOC_013059	XLOC_013059	ALK	chr2:29415639-30144477	Short	Medium	OK	1.88826	5.46343	1.53275	0.294019	0.24945	0.51282	no	3.57517
XLOC_007034	XLOC_007034	ALKBH1	chr14:78138748-78174356	Medium	Long	NOTEST	0.63424	0.115027	-2.46306	0	1	1	no	0.519213
XLOC_007034	XLOC_007034	ALKBH1	chr14:78138748-78174356	Short	Medium	NOTEST	0.212219	0.63424	1.57947	0	1	1	no	0.422021
XLOC_007034	XLOC_007034	ALKBH1	chr14:78138748-78174356	Short	Long	NOTEST	0.212219	0.115027	-0.883581	0	1	1	no	0.097192
XLOC_005759	XLOC_005759	ALKBH2	chr12:109525992-109531293	Short	Medium	OK	1.01253	0.336911	-1.58752	-0.554759	0.1151	0.399279	no	0.675619
XLOC_005759	XLOC_005759	ALKBH2	chr12:109525992-109531293	Short	Long	OK	1.01253	0.539674	-0.907798	-0.314519	0.40655	0.614944	no	0.472856
XLOC_005759	XLOC_005759	ALKBH2	chr12:109525992-109531293	Medium	Long	NOTEST	0.336911	0.539674	0.679721	0	1	1	no	0.202763
XLOC_003462	XLOC_003462	ALKBH3	chr11:43902356-43942494	Short	Long	OK	0.45114	187.744	8.70097	1.67615	0.0381	0.264526	no	187.293
XLOC_003462	XLOC_003462	ALKBH3	chr11:43902356-43942494	Medium	Long	OK	0.871666	187.744	7.75077	1.66627	0.11915	0.403924	no	186.872
XLOC_003462	XLOC_003462	ALKBH3	chr11:43902356-43942494	Short	Medium	NOTEST	0.45114	0.871666	0.950198	0	1	1	no	0.420526
XLOC_004206	XLOC_004206	ALKBH3-AS1	chr11:43902356-43942494	Short	Medium	NOTEST	0.0805281	0.412731	2.35764	0	1	1	no	0.332203
XLOC_004206	XLOC_004206	ALKBH3-AS1	chr11:43902356-43942494	Medium	Long	NOTEST	0.412731	0.158074	-1.3846	0	1	1	no	0.254657
XLOC_004206	XLOC_004206	ALKBH3-AS1	chr11:43902356-43942494	Short	Long	NOTEST	0.0805281	0.158074	0.973036	0	1	1	no	0.0775459
XLOC_021613	XLOC_021613	ALKBH4	chr7:102073976-102105321	Medium	Long	OK	23.9281	0.0579024	-8.69087	-0.127732	0.2449	0.510491	no	23.8702
XLOC_021613	XLOC_021613	ALKBH4	chr7:102073976-102105321	Short	Medium	OK	0.277437	23.9281	6.4304	0.669911	0.1846	0.469544	no	23.6507
XLOC_021613	XLOC_021613	ALKBH4	chr7:102073976-102105321	Short	Long	NOTEST	0.277437	0.0579024	-2.26046	0	1	1	no	0.219535
XLOC_009050	XLOC_009050	ALKBH5	chr17:18086866-18113267	Short	Long	OK	1.01632	3.17981	1.64559	0.673663	0.58175	0.734731	no	2.16349
XLOC_009050	XLOC_009050	ALKBH5	chr17:18086866-18113267	Medium	Long	OK	1.65362	3.17981	0.943315	0.355779	0.7234	0.827625	no	1.52619
XLOC_009050	XLOC_009050	ALKBH5	chr17:18086866-18113267	Short	Medium	OK	1.01632	1.65362	0.702277	0.281371	0.7609	0.851398	no	0.6373
XLOC_011809	XLOC_011809	ALKBH6	chr19:36500021-36505141	Short	Medium	OK	0.499096	2.70876	2.44024	0.866414	0.31165	0.543708	no	2.20966
XLOC_011809	XLOC_011809	ALKBH6	chr19:36500021-36505141	Medium	Long	OK	2.70876	0.826047	-1.71334	-0.611022	0.5117	0.687857	no	1.88271
XLOC_011809	XLOC_011809	ALKBH6	chr19:36500021-36505141	Short	Long	NOTEST	0.499096	0.826047	0.726906	0	1	1	no	0.326951
XLOC_010708	XLOC_010708	ALKBH7	chr19:6372443-6375261	Short	Medium	NOTEST	0.0184066	0.146784	2.9954	0	1	1	no	0.128377
XLOC_010708	XLOC_010708	ALKBH7	chr19:6372443-6375261	Short	Long	NOTEST	0.0184066	0.0838028	2.18677	0	1	1	no	0.0653962
XLOC_010708	XLOC_010708	ALKBH7	chr19:6372443-6375261	Medium	Long	NOTEST	0.146784	0.0838028	-0.808625	0	1	1	no	0.0629812
XLOC_004569	XLOC_004569	ALKBH8	chr11:107373452-107436461	Short	Long	OK	0.269104	8.2102	4.93118	1.14653	0.0006	0.0655386	no	7.9411
XLOC_004569	XLOC_004569	ALKBH8	chr11:107373452-107436461	Medium	Long	OK	2.06443	8.2102	1.99167	0.447423	0.3631	0.581114	no	6.14577
XLOC_004569	XLOC_004569	ALKBH8	chr11:107373452-107436461	Short	Medium	OK	0.269104	2.06443	2.93951	1.301	0.22215	0.498306	no	1.79533
XLOC_012228	XLOC_012228	ALLC	chr2:3705785-3750260	Short	Long	NOTEST	0.374852	0.13162	-1.50995	0	1	1	no	0.243232
XLOC_012228	XLOC_012228	ALLC	chr2:3705785-3750260	Medium	Long	NOTEST	0.278842	0.13162	-1.08307	0	1	1	no	0.147222
XLOC_012228	XLOC_012228	ALLC	chr2:3705785-3750260	Short	Medium	NOTEST	0.374852	0.278842	-0.426873	0	1	1	no	0.09601
XLOC_012438	XLOC_012438	ALMS1	chr2:73612885-73837046	Short	Medium	OK	38.1326	2.59426	-3.87763	-0.79319	0.0592	0.313445	no	35.5383
XLOC_012438	XLOC_012438	ALMS1	chr2:73612885-73837046	Short	Long	OK	38.1326	9.14292	-2.0603	-0.360378	0.0863	0.359596	no	28.9897
XLOC_012438	XLOC_012438	ALMS1	chr2:73612885-73837046	Medium	Long	OK	2.59426	9.14292	1.81733	0.412502	0.29255	0.532299	no	6.54866
XLOC_012439	XLOC_012439	ALMS1P	chr2:73872045-73912694	Short	Long	NOTEST	0.582424	0.148601	-1.97062	0	1	1	no	0.433823
XLOC_012439	XLOC_012439	ALMS1P	chr2:73872045-73912694	Medium	Long	NOTEST	0.373154	0.148601	-1.32832	0	1	1	no	0.224553
XLOC_012439	XLOC_012439	ALMS1P	chr2:73872045-73912694	Short	Medium	NOTEST	0.582424	0.373154	-0.642299	0	1	1	no	0.20927
XLOC_008960	XLOC_008960	ALOX12	chr17:6888441-6915653	Short	Medium	OK	6.61963	0.169475	-5.28761	-1.05401	0.0472	0.285904	no	6.45015
XLOC_008960	XLOC_008960	ALOX12	chr17:6888441-6915653	Short	Long	OK	6.61963	0.445081	-3.89461	-0.405923	0.04995	0.292808	no	6.17455
XLOC_008960	XLOC_008960	ALOX12	chr17:6888441-6915653	Medium	Long	NOTEST	0.169475	0.445081	1.393	0	1	1	no	0.275606
XLOC_009637	XLOC_009637	ALOX12B	chr17:7975953-7991021	Medium	Long	NOTEST	0.169525	0.337071	0.991558	0	1	1	no	0.167546
XLOC_009637	XLOC_009637	ALOX12B	chr17:7975953-7991021	Short	Long	NOTEST	0.183771	0.337071	0.87514	0	1	1	no	0.1533
XLOC_009637	XLOC_009637	ALOX12B	chr17:7975953-7991021	Short	Medium	NOTEST	0.183771	0.169525	-0.116417	0	1	1	no	0.014246
XLOC_008959	XLOC_008959	ALOX12P2	chr17:6756894-6803668	Medium	Long	OK	0.246623	6.53133	4.727	1.15315	0.0075	0.148728	no	6.28471
XLOC_008959	XLOC_008959	ALOX12P2	chr17:6756894-6803668	Short	Long	OK	0.266121	6.53133	4.61722	1.09851	0.26125	0.515225	no	6.26521
XLOC_008959	XLOC_008959	ALOX12P2	chr17:6756894-6803668	Short	Medium	NOTEST	0.266121	0.246623	-0.109772	0	1	1	no	0.019498
XLOC_009582	XLOC_009582	ALOX15	chr17:4534213-4544960	Short	Medium	NOTEST	0.0136121	0.0236841	0.799031	0	1	1	no	0.010072
XLOC_009582	XLOC_009582	ALOX15	chr17:4534213-4544960	Short	Long	NOTEST	0.0136121	0.0196654	0.530772	0	1	1	no	0.0060533
XLOC_009582	XLOC_009582	ALOX15	chr17:4534213-4544960	Medium	Long	NOTEST	0.0236841	0.0196654	-0.268259	0	1	1	no	0.0040187
XLOC_008999	XLOC_008999	ALOX15B	chr17:7942357-7952451	Short	Long	NOTEST	0.0632899	0.271979	2.10345	0	1	1	no	0.208689
XLOC_008999	XLOC_008999	ALOX15B	chr17:7942357-7952451	Medium	Long	NOTEST	0.113043	0.271979	1.26662	0	1	1	no	0.158936
XLOC_008999	XLOC_008999	ALOX15B	chr17:7942357-7952451	Short	Medium	NOTEST	0.0632899	0.113043	0.83683	0	1	1	no	0.0497531
XLOC_008956	XLOC_008956	ALOX15P1	chr17:6561037-6564701	Short	Long	NOTEST	0.219452	0.0304552	-2.84915	0	1	1	no	0.188997
XLOC_008956	XLOC_008956	ALOX15P1	chr17:6561037-6564701	Short	Medium	NOTEST	0.219452	0.0892404	-1.29814	0	1	1	no	0.130212
XLOC_008956	XLOC_008956	ALOX15P1	chr17:6561037-6564701	Medium	Long	NOTEST	0.0892404	0.0304552	-1.55101	0	1	1	no	0.0587852
XLOC_002467	XLOC_002467	ALOX5	chr10:45869623-45941567	Short	Medium	NOTEST	0.498044	0.198621	-1.32626	0	1	1	no	0.299423
XLOC_002467	XLOC_002467	ALOX5	chr10:45869623-45941567	Short	Long	NOTEST	0.498044	0.234281	-1.08803	0	1	1	no	0.263763
XLOC_002467	XLOC_002467	ALOX5	chr10:45869623-45941567	Medium	Long	NOTEST	0.198621	0.234281	0.238223	0	1	1	no	0.03566
XLOC_005919	XLOC_005919	ALOX5AP	chr13:31287614-31338565	Short	Long	OK	3.31056	0.379275	-3.12576	-1.06317	0.21595	0.494442	no	2.93128
XLOC_005919	XLOC_005919	ALOX5AP	chr13:31287614-31338565	Medium	Long	OK	2.95918	0.379275	-2.96388	-1.07763	0.3225	0.550876	no	2.57991
XLOC_005919	XLOC_005919	ALOX5AP	chr13:31287614-31338565	Short	Medium	OK	3.31056	2.95918	-0.16188	-0.0545562	0.9305	0.957968	no	0.35138
XLOC_009638	XLOC_009638	ALOXE3	chr17:7999217-8022234	Medium	Long	NOTEST	0.0488398	0.157728	1.69131	0	1	1	no	0.108888
XLOC_009638	XLOC_009638	ALOXE3	chr17:7999217-8022234	Short	Medium	NOTEST	0.1362	0.0488398	-1.4796	0	1	1	no	0.0873602
XLOC_009638	XLOC_009638	ALOXE3	chr17:7999217-8022234	Short	Long	NOTEST	0.1362	0.157728	0.211708	0	1	1	no	0.021528
XLOC_012908	XLOC_012908	ALPI	chr2:233320832-233324742	Short	Long	NOTEST	0.059361	0.171167	1.52782	0	1	1	no	0.111806
XLOC_012908	XLOC_012908	ALPI	chr2:233320832-233324742	Medium	Long	NOTEST	0.0906299	0.171167	0.91735	0	1	1	no	0.0805371
XLOC_012908	XLOC_012908	ALPI	chr2:233320832-233324742	Short	Medium	NOTEST	0.059361	0.0906299	0.610472	0	1	1	no	0.0312689
XLOC_016717	XLOC_016717	ALPK1	chr4:113218498-113363764	Short	Long	OK	0.416063	14.016	5.07412	1.11431	0.0006	0.0655386	no	13.5999
XLOC_016717	XLOC_016717	ALPK1	chr4:113218498-113363764	Medium	Long	OK	0.631265	14.016	4.47268	0.923654	0.03105	0.244042	no	13.3847
XLOC_016717	XLOC_016717	ALPK1	chr4:113218498-113363764	Short	Medium	NOTEST	0.416063	0.631265	0.601442	0	1	1	no	0.215202
XLOC_010568	XLOC_010568	ALPK2	chr18:56148481-56296189	Medium	Long	NOTEST	0.298032	0.051797	-2.52453	0	1	1	no	0.246235
XLOC_010568	XLOC_010568	ALPK2	chr18:56148481-56296189	Short	Medium	NOTEST	0.0604364	0.298032	2.30198	0	1	1	no	0.237596
XLOC_010568	XLOC_010568	ALPK2	chr18:56148481-56296189	Short	Long	NOTEST	0.0604364	0.051797	-0.222549	0	1	1	no	0.0086394
XLOC_007501	XLOC_007501	ALPK3	chr15:85359910-85416713	Medium	Long	OK	1.32111	8.85336	2.74448	0.678947	0.13665	0.423395	no	7.53225
XLOC_007501	XLOC_007501	ALPK3	chr15:85359910-85416713	Short	Long	OK	4.50208	8.85336	0.975633	0.167871	0.38845	0.601419	no	4.35128
XLOC_007501	XLOC_007501	ALPK3	chr15:85359910-85416713	Short	Medium	OK	4.50208	1.32111	-1.76884	-0.318167	0.2087	0.489154	no	3.18097
XLOC_000165	XLOC_000165	ALPL	chr1:21835857-21904905	Short	Long	NOTEST	0.281446	0.245777	-0.195512	0	1	1	no	0.035669
XLOC_000165	XLOC_000165	ALPL	chr1:21835857-21904905	Short	Medium	NOTEST	0.281446	0.253309	-0.151959	0	1	1	no	0.028137
XLOC_000165	XLOC_000165	ALPL	chr1:21835857-21904905	Medium	Long	NOTEST	0.253309	0.245777	-0.0435528	0	1	1	no	0.007532
XLOC_012906	XLOC_012906	ALPP	chr2:233243347-233247599	Short	Long	NOTEST	0.0108215	0.048502	2.16414	0	1	1	no	0.0376805
XLOC_012906	XLOC_012906	ALPP	chr2:233243347-233247599	Medium	Long	NOTEST	0.0246833	0.048502	0.974507	0	1	1	no	0.0238187
XLOC_012906	XLOC_012906	ALPP	chr2:233243347-233247599	Short	Medium	NOTEST	0.0108215	0.0246833	1.18964	0	1	1	no	0.0138618
XLOC_012907	XLOC_012907	ALPPL2	chr2:233271551-233275424	Short	Long	NOTEST	0.0855021	0.0062654	-3.77048	0	1	1	no	0.0792367
XLOC_012907	XLOC_012907	ALPPL2	chr2:233271551-233275424	Short	Medium	NOTEST	0.0855021	0.0102384	-3.06197	0	1	1	no	0.0752637
XLOC_012907	XLOC_012907	ALPPL2	chr2:233271551-233275424	Medium	Long	NOTEST	0.0102384	0.0062654	-0.708513	0	1	1	no	0.003973
XLOC_013527	XLOC_013527	ALS2	chr2:202564985-202645895	Medium	Long	OK	2.16159	0.40091	-2.43074	-0.910144	0.2842	0.527192	no	1.76068
XLOC_013527	XLOC_013527	ALS2	chr2:202564985-202645895	Short	Long	OK	1.68658	0.40091	-2.07275	-0.823178	0.2922	0.532189	no	1.28567
XLOC_013527	XLOC_013527	ALS2	chr2:202564985-202645895	Short	Medium	OK	1.68658	2.16159	0.357993	0.124847	0.84535	0.904547	no	0.47501
XLOC_015909	XLOC_015909	ALS2CL	chr3:46710484-46735194	Medium	Long	NOTEST	0.0980095	0.211538	1.10992	0	1	1	no	0.113529
XLOC_015909	XLOC_015909	ALS2CL	chr3:46710484-46735194	Short	Long	NOTEST	0.120521	0.211538	0.811632	0	1	1	no	0.091017
XLOC_015909	XLOC_015909	ALS2CL	chr3:46710484-46735194	Short	Medium	NOTEST	0.120521	0.0980095	-0.298289	0	1	1	no	0.0225115
XLOC_013524	XLOC_013524	ALS2CR11	chr2:202352143-202483905	Short	Long	OK	2.2717	0.183037	-3.63357	-0.877528	0.0235	0.222668	no	2.08866
XLOC_013524	XLOC_013524	ALS2CR11	chr2:202352143-202483905	Short	Medium	OK	2.2717	0.470625	-2.27112	-0.50156	0.0789	0.349146	no	1.80107
XLOC_013524	XLOC_013524	ALS2CR11	chr2:202352143-202483905	Medium	Long	NOTEST	0.470625	0.183037	-1.36245	0	1	1	no	0.287588
XLOC_013522	XLOC_013522	ALS2CR12	chr2:202153146-202222101	Short	Long	NOTEST	0.533413	0.21707	-1.29709	0	1	1	no	0.316343
XLOC_013522	XLOC_013522	ALS2CR12	chr2:202153146-202222101	Medium	Long	NOTEST	0.453964	0.21707	-1.06442	0	1	1	no	0.236894
XLOC_013522	XLOC_013522	ALS2CR12	chr2:202153146-202222101	Short	Medium	NOTEST	0.533413	0.453964	-0.232675	0	1	1	no	0.079449
XLOC_005078	XLOC_005078	ALX1	chr12:85674035-85695561	Medium	Long	NOTEST	0.0555778	0.159048	1.51688	0	1	1	no	0.10347
XLOC_005078	XLOC_005078	ALX1	chr12:85674035-85695561	Short	Medium	NOTEST	0.110853	0.0555778	-0.996063	0	1	1	no	0.0552752
XLOC_005078	XLOC_005078	ALX1	chr12:85674035-85695561	Short	Long	NOTEST	0.110853	0.159048	0.520818	0	1	1	no	0.048195
XLOC_001717	XLOC_001717	ALX3	chr1:110602996-110613322	Short	Long	NOTEST	0.118952	0.0607174	-0.970193	0	1	1	no	0.0582346
XLOC_001717	XLOC_001717	ALX3	chr1:110602996-110613322	Short	Medium	NOTEST	0.118952	0.0833281	-0.513501	0	1	1	no	0.0356239
XLOC_001717	XLOC_001717	ALX3	chr1:110602996-110613322	Medium	Long	NOTEST	0.0833281	0.0607174	-0.456693	0	1	1	no	0.0226107
XLOC_004207	XLOC_004207	ALX4	chr11:44282277-44331716	Short	Medium	NOTEST	0.15259	0.0214208	-2.83258	0	1	1	no	0.131169
XLOC_004207	XLOC_004207	ALX4	chr11:44282277-44331716	Short	Long	NOTEST	0.15259	0.0316441	-2.26965	0	1	1	no	0.120946
XLOC_004207	XLOC_004207	ALX4	chr11:44282277-44331716	Medium	Long	NOTEST	0.0214208	0.0316441	0.562923	0	1	1	no	0.0102233
XLOC_010219	XLOC_010219	ALYREF	chr17:79845710-79849462	Medium	Long	OK	0.0339888	1.19576	5.13673	1.14409	0.2378	0.507118	no	1.16177
XLOC_010219	XLOC_010219	ALYREF	chr17:79845710-79849462	Short	Long	OK	0.364099	1.19576	1.71553	0.647951	0.4772	0.66386	no	0.831661
XLOC_010219	XLOC_010219	ALYREF	chr17:79845710-79849462	Short	Medium	NOTEST	0.364099	0.0339888	-3.4212	0	1	1	no	0.33011
XLOC_017898	XLOC_017898	AMACR,C1QTNF3,C1QTNF3-AMACR	chr5:33987090-34124633	Short	Medium	OK	1.76555	0.15087	-3.54873	-0.927249	0.00145	0.0898701	no	1.61468
XLOC_017898	XLOC_017898	AMACR,C1QTNF3,C1QTNF3-AMACR	chr5:33987090-34124633	Short	Long	OK	1.76555	0.218763	-3.01267	-0.790579	0.0015	0.090429	no	1.54679
XLOC_017898	XLOC_017898	AMACR,C1QTNF3,C1QTNF3-AMACR	chr5:33987090-34124633	Medium	Long	NOTEST	0.15087	0.218763	0.536061	0	1	1	no	0.067893
XLOC_016606	XLOC_016606	AMBN	chr4:71457974-71473004	Short	Long	NOTEST	0.0916963	0.301368	1.71659	0	1	1	no	0.209672
XLOC_016606	XLOC_016606	AMBN	chr4:71457974-71473004	Medium	Long	NOTEST	0.0961831	0.301368	1.64767	0	1	1	no	0.205185
XLOC_016606	XLOC_016606	AMBN	chr4:71457974-71473004	Short	Medium	NOTEST	0.0916963	0.0961831	0.06892	0	1	1	no	0.0044868
XLOC_023434	XLOC_023434	AMBP	chr9:116822407-116840752	Medium	Long	NOTEST	0.17473	0.0233143	-2.90584	0	1	1	no	0.151416
XLOC_023434	XLOC_023434	AMBP	chr9:116822407-116840752	Short	Long	NOTEST	0.16709	0.0233143	-2.84134	0	1	1	no	0.143776
XLOC_023434	XLOC_023434	AMBP	chr9:116822407-116840752	Short	Medium	NOTEST	0.16709	0.17473	0.0645039	0	1	1	no	0.00764
XLOC_004215	XLOC_004215	AMBRA1	chr11:46417961-46615619	Medium	Long	OK	19.6558	0.299227	-6.03757	-1.54439	0.0036	0.114018	no	19.3566
XLOC_004215	XLOC_004215	AMBRA1	chr11:46417961-46615619	Short	Medium	OK	6.45986	19.6558	1.60538	0.27376	0.14505	0.431177	no	13.1959
XLOC_004215	XLOC_004215	AMBRA1	chr11:46417961-46615619	Short	Long	OK	6.45986	0.299227	-4.43219	-0.926638	0.0016	0.0929039	no	6.16063
XLOC_018785	XLOC_018785	AMD1	chr6:111195986-111216913	Short	Long	OK	1.6426	20.3423	3.63043	0.746135	0.0301	0.241625	no	18.6997
XLOC_018785	XLOC_018785	AMD1	chr6:111195986-111216913	Medium	Long	OK	3.88014	20.3423	2.3903	0.523781	0.3038	0.5385	no	16.4622
XLOC_018785	XLOC_018785	AMD1	chr6:111195986-111216913	Short	Medium	OK	1.6426	3.88014	1.24012	0.397156	0.5566	0.718955	no	2.23754
XLOC_005101	XLOC_005101	AMDHD1	chr12:96337070-96362370	Short	Medium	NOTEST	0.206675	0.0338858	-2.60861	0	1	1	no	0.172789
XLOC_005101	XLOC_005101	AMDHD1	chr12:96337070-96362370	Short	Long	NOTEST	0.206675	0.0749419	-1.46352	0	1	1	no	0.131733
XLOC_005101	XLOC_005101	AMDHD1	chr12:96337070-96362370	Medium	Long	NOTEST	0.0338858	0.0749419	1.14509	0	1	1	no	0.0410561
XLOC_008015	XLOC_008015	AMDHD2	chr16:2570362-2581409	Short	Long	NOTEST	0.410389	0.118218	-1.79554	0	1	1	no	0.292171
[truncated: 63,536 more rows]
